# Supplementary material for: Quantitative genome-wide association study of six phenotypic subdomains identifies novel genome-wide significant variants in autism spectrum disorder
Source: Transl Psychiatry. 2020 Jul 5;10:215. doi: 10.1038/s41398-020-00906-2 (PMC7335742; doi:10.1038/s41398-020-00906-2)
Supplement: Supplementary file 2 — Supplementary Table 2 [file 41398_2020_906_MOESM2_ESM.xlsx]

## Sheet: Sheet1
ADI item		Social Interaction	Joint Attention	Peer Interaction	Non-verbal Communication	Repetitive Sensory- Motor Behavior	Restricted Interests
Spontaneous imitation of actions	ADI_A47	0.68654	0.216456	0.0831163	0.084886	0.00900097	0.11794
Imaginative play	ADI_A48	0.723228	0.0949227	0.284001	0.0342558	0.144453	0.0168286
Imaginative play with peers	ADI_A49	0.646585	0.0678788	0.428455	0.0833596	0.124885	-0.017392
Offering to share	ADI_A53	0.452242	0.316866	0.222564	0.117673	0.114217	-0.0233818
Offering comfort	ADI_A55	0.485244	0.385946	0.130743	0.161666	0.038359	0.0656448
Pointing to express interest	ADI_A42	0.336687	0.431086	-0.0265148	0.308975	0.11627	-0.182257
Direct Gaze	ADI_A50	-0.0410072	0.69504	0.184638	-0.00541077	0.112599	0.0892002
Social smiling	ADI_A51	0.135888	0.647854	0.208822	0.15895	-0.0110507	0.193685
Showing and directing attention	ADI_A52	0.459832	0.490381	0.147835	0.144823	0.152232	-0.124958
Seeking to share enjoyment with others	ADI_A54	0.303517	0.516531	0.122718	0.0604928	0.0900697	-0.187753
Quality of social overtures	ADI_A56	0.221132	0.639047	0.2374	0.0684402	0.16545	-0.0159982
Range of facial expressions used to communicate	ADI_A57	0.224688	0.579611	0.101324	0.116935	0.00374922	0.278563
Appropriateness of social responses	ADI_A59	0.216118	0.522865	0.353823	0.048846	0.112079	0.0698627
Imitative social play	ADI_A61	0.254739	0.2934	0.537197	0.0638207	0.0204823	-0.00117385
Interest in children	ADI_A62	0.161864	0.292862	0.693685	0.0916651	0.0456184	0.0511749
Response to approaches of other children	ADI_A63	0.111047	0.263222	0.748137	0.0769286	0.127085	-0.0115988
Group play with peers	ADI_A64	0.372266	0.104564	0.615511	0.122823	0.0861689	0.086804
Nodding	ADI_A43	0.126532	0.142215	0.14132	0.859048	0.15475	-0.0547151
Head shaking	ADI_A44	0.1562	0.130559	0.111928	0.866187	0.0712889	0.0580119
Conventional/Instrumental gestures	ADI_A45	0.492697	0.33962	0.11543	0.413524	0.0747823	0.0982306
Use of others body to communicate	ADI_A31	0.0228073	0.0602316	0.175527	0.188973	0.524559	-0.270668
Repetitive use of objects or interest in parts of objects	ADI_A69	0.263634	0.0678715	-0.0101214	0.0416188	0.569525	0.199204
Unusual sensory interests	ADI_A71	0.0668713	0.0431462	-0.00508593	0.0607533	0.624323	0.0902796
Hand and finger mannerisms	ADI_A77	0.0955396	0.0805816	0.0692212	0.0514969	0.580006	0.0632273
Other complex mannerisms or stereotyped body movements	ADI_A78	-0.0501786	0.105578	0.0634263	-0.0193176	0.589557	0.0221572
Unusual preoccupations	ADI_A67	0.063852	-0.120743	0.145674	0.110244	0.270343	0.48165
Circumscribed interests	ADI_A68	-0.0690882	0.116942	0.00803928	-0.0635396	-0.0891691	0.620374
Compulsion/Rituals	ADI_A70	0.0970119	0.108319	-0.0209539	0.00522789	0.152185	0.598572
SNP heritability		0.526457	0.372209	0.283557	0.399282	0.208937	0.470075
SE		0.088109	0.09672	0.093831	0.089157	0.078966	0.095859
P		5.55e-17	3.1e-08	3.85e-06	1.06e-11	1.12e-08	2.95e-14
P adj 6 factors		3.33e-16	1.86e-07	2.31e-05	6.36e-11	6.72e-08	1.77e-13
