# Supplementary material for: Quantitative genome-wide association study of six phenotypic subdomains identifies novel genome-wide significant variants in autism spectrum disorder
Source: Transl Psychiatry. 2020 Jul 5;10:215. doi: 10.1038/s41398-020-00906-2 (PMC7335742; doi:10.1038/s41398-020-00906-2)
Supplement: Supplementary file 3 — Supplementary Table 6 [file 41398_2020_906_MOESM3_ESM.xls]

## Sheet: readme
	SYMBOL	Hugo gene name
	ENTREZID	Entrez Id
	CHR	Chromosome number
	START	Annotation boundaries of the gene on that chromosome
	STOP
AGP	NSNPS_AGP	Number of AGP SNPs annotated to that gene that were found in the data and were not excluded based on internal SNP QC
	NPARAM_AGP	Number of relevant parameters for AGP used in the model. For the SNP-wise models this is an approximate value.
	N_AGP	AGP Sample size used when analysing that gene
	ZSTAT_AGP	Z-value for the gene, based on its (permutation) p-value; this is what is used as the measure of gene association in the gene-level analyses
	P_AGP	Gene p-value
	PERMP_AGP	Gene p-value, using permutation-based sampling distribution
	NPERM_AGP	Number of permutations on which PERMP is based
DE	NSNPS_DE	Number of DE SNPs annotated to that gene that were found in the data and were not excluded based on internal SNP QC
	NPARAM_DE	Number of relevant parameters for DE used in the model. For the SNP-wise models this is an approximate value.
	N_DE	DE Sample size used when analysing that gene
	ZSTAT_DE	Z-value for the gene, based on its (permutation) p-value; this is what is used as the measure of gene association in the gene-level analyses
	P_DE	Gene p-value
	PERMP_DE	Gene p-value, using permutation-based sampling distribution
	NPERM_DE	Number of permutations on which PERMP is based
	gene.name	Gene name description
	genetic.category	1=Rare; single gene variants, disruptions/mutations, and submicroscopic deletions/duplications directly linked to ASD, 2=Syndromic;Genes implicated in syndromes in which a significant subpopulation develops symptoms of autism (examples: Angelman Syndrome, Fragile X Syndrome), 3=Association; Small risk-conferring candidate genes with common polymorphisms identified from genetic association studies…
	gene.score	1=high confidence evidence, 2= Strong candidate, 3= Suggestive evidence, 4= Minimal evidence, 5=Hypothesized
	syndromic	Genes predisposing to autism in the context of a syndromic disorder (e.g., fragile X syndrome) should be placed in a separate category (S). Any such genes that also have evidence implicating them in idiopathic autism will have a number in front of the S indicating the strength of that evidence (e.g., 3S, which would be listed both in the S category and in category 3).
	number.of.reports	Number of reports gathered from Pubmed studies and animal models

## Sheet: Replicated_SignificantMAGMAGen
Phenotypes	Genes
SI	ABCA3,ALX1,ANXA3,ASNS,BCAR3,C17orf80,CA4,CA7,COCH,CPO,CYP3A7,EFNA2,ELSPBP1,FAM118A,FIGLA,FTL,GNAS,GYS1,HOXD3,HOXD4,HS3ST3A1,IBSP,IFI16,IL20,KPNA7,LY86,METTL24,MNS1,MRPL44,MYCBPAP,NAE1,NT5M,OR51Q1,PATJ,PPM1N,PSG7,PSPC1,RGS1,RGS10,RIBC2,SCNN1G,SEMA3E,SLC22A8,SMC1B,STK17B,TMCO4,TMEM86A,TTC17,TXNDC15,WDFY1,ZBTB12,ZFP37
JA	API5,ATP12A,BMP5,C16orf91,CCDC39,CCNT1,COBLL1,COL23A1,DAGLA,DAPK3,ERMARD,GOLGA6L3,GYS1,JAK3,KANSL2,KMT2D,LHB,MKL1,MRPL24,MYOM3,OR5M8,PIEZO1,PIGQ,PPM1N,PSMD6,PYGL,RUVBL2,SCGB2B2,SLC15A5,SLC36A3,THOC7,TNFAIP3,TTC17,TTLL5,NA
PI	ADRB1,ANAPC15,ASB8,BLVRA,BRD3,C14orf119,CAMK2D,CCRL2,CECR2,CGB3,COPB2,COPS9,CRYZL1,DGUOK,DPP8,E2F7,ENPP3,EXOG,HACD3,HMGCLL1,HMOX1,HNRNPH1,IL18BP,IL20,IL7R,INTS14,ITGB5,KIAA0319L,LAMTOR1,LHB,LOC286238,LRTOMT,LTV1,MNS1,MTNR1A,MYO1E,NUMA1,OR2A4,PARVA,PCSK6,PFKM,PGLYRP2,PPP1R7,RNF121,RNF130,RSPO3,SCN5A,SLC24A1,STARD5,TDRD6,TM4SF4,TRPC4,TTLL1,UBAC1,UHMK1,UNC13B,WDR17,ZNF664,ZNF99
NVC	AMPD3,ARL14EP,CASC10,CCDC144NL,CCDC68,COBLL1,CPSF4,DNAJC1,DNAJC2,FAM96A,FBXW2,FIGNL2,ICA1,LIPJ,MLLT10,MPPED2,N4BP1,NAPEPLD,OR10G3,OXLD1,PES1,PID1,PLG,PMPCB,PSMC2,PSMD5,PSTK,PXN,RAB8B,RHAG,SCN8A,SKIDA1,SLAMF1,SLC26A5,SNX1,SOX21,SQOR,TCN2,TEX15,THRA,TM4SF4,TNFSF15,TNFSF8,ZKSCAN5,ZNF394,ZNF680,ZNF789
RB	ADAMTS10,AGA,AKAP13,APOD,ARMC12,ATP2C2,CLDN25,CMIP,DDX49,FAM153A,FKBP8,GALNT7,GATAD1,GLOD4,GPR21,HOMER3,HOXD10,HTR3B,KCNS2,KIZ,KLHL25,KLHL30,LGALS4,MAML3,MAT2A,MERTK,METTL6,MRGPRX3,MYOCD,MYOG,OPA1,OR2S2,PGC,PSG1,PTPRQ,PUS7,RAG1,RALGAPA2,RGS10,RINT1,RNPS1,SAAL1,SH3RF2,SLC16A5,SPATA31E1,TMPRSS5,TNFRSF10D,VAMP5,ZW10
RI	ACR,ACSBG2,AGAP5,AIM2,AK8,ANKK1,ARAP3,ARL15,ASIP,ATP1A2,C19orf70,C6orf132,C8B,CATSPERD,CDC37,CEP55,CIB4,COPG2,EMP1,ERBB4,FBXO22,GNG2,GRIN3A,HSD11B1L,IDH3B,KCNQ5,KIAA0319,KIAA1755,KL,KMT5C,KRT6A,KRT6C,LNPEP,LOC101929747,LONP1,MOB1B,MS4A13,MTMR14,NBPF7,NDST2,NLRP3,NSUN5,OR2B2,PPP1R13B,RPL36,SAFB,SEC11A,SERP2,SPN,SPSB1,SYCP2L,TMED5,TRPS1,TSGA13,TTC12,ZFYVE21,ZGLP1,ZNF814,ZSWIM8

## Sheet: Replicated_SignificantGenes_SI
SYMBOL	ENTREZID	CHR	START	STOP	AGP							DE							SFARI Information
SYMBOL	ENTREZID	CHR			NSNPS_AGP	NPARAM_AGP	N_AGP	ZSTAT_AGP	P_AGP	PERMP_AGP	NPERM_AGP	NSNPS_DE	NPARAM_DE	N_DE	ZSTAT_DE	P_DE	PERMP_DE	NPERM_DE	gene.name	genetic.category	gene.score	syndromic	number.of.reports
ABCA3	21	16	2320879	2395747	71	10	1895	3.2768	0.00052488	0.0005	20000	71	10	614	2.0107	0.022176	0.034	1000	NA	NA	NA	NA	NA
ALX1	8092	12	85668713	85700562	43	6	1895	1.8213	0.034281	0.027	1000	43	6	614	1.9216	0.027331	0.03	1000	NA	NA	NA	NA	NA
ANXA3	306	4	79467742	79536605	133	14	1895	2.4748	0.0066661	0.01	1000	133	14	614	2.2377	0.012622	0.017	1000	NA	NA	NA	NA	NA
ASNS	440	7	97476429	97506854	100	14	1895	2.5016	0.0061822	0.01	1000	100	14	614	1.7946	0.036359	0.04	1000	NA	NA	NA	NA	NA
BCAR3	8412	1	94022343	94317706	544	18	1895	1.8713	0.030652	0.033	1000	544	18	614	2.2524	0.012149	0.017	1000	NA	NA	NA	NA	NA
C17orf80	55028	17	71223372	71250098	93	2	1895	1.6419	0.050301	0.045	1000	93	2	614	1.7026	0.044324	0.046	1000	NA	NA	NA	NA	NA
CA4	762	17	58222302	58241907	16	4	1895	1.975	0.024133	0.026	1000	16	4	614	1.6911	0.045409	0.047	1000	NA	NA	NA	NA	NA
CA7	766	16	66873282	66893052	25	4	1895	1.8514	0.032058	0.034	1000	25	4	614	1.9858	0.02353	0.031	1000	NA	NA	NA	NA	NA
COCH	1690	14	31338741	31369285	31	11	1895	1.9373	0.026353	0.024	1000	31	11	614	1.802	0.035774	0.048	1000	NA	NA	NA	NA	NA
CPO	130749	2	207799278	207839198	94	13	1895	1.9566	0.025197	0.032	1000	94	13	614	3.337	0.00042341	0.0022	5000	NA	NA	NA	NA	NA
CYP3A7	1551	7	99297660	99337853	43	1	1895	1.9958	0.022975	0.019	1000	43	1	614	1.5216	0.064055	0.047	1000	NA	NA	NA	NA	NA
EFNA2	1943	19	1281153	1306430	19	3	1895	1.9955	0.022994	0.027	1000	19	3	614	1.9609	0.024943	0.03	1000	NA	NA	NA	NA	NA
ELSPBP1	64100	19	48492908	48533410	165	16	1895	1.8125	0.034956	0.038	1000	165	16	614	1.7842	0.037192	0.041	1000	NA	NA	NA	NA	NA
FAM118A	55007	22	45700081	45742836	124	10	1895	1.7866	0.037	0.037	1000	124	10	614	1.6487	0.049609	0.045	1000	NA	NA	NA	NA	NA
FIGLA	344018	2	70999442	71022775	77	7	1895	2.1449	0.015982	0.02	1000	77	7	614	1.8581	0.031579	0.03	1000	NA	NA	NA	NA	NA
FTL	2512	19	49462659	49475136	17	4	1895	3.6198	0.00014741	0.00036667	30000	17	4	614	1.561	0.059262	0.05	1000	NA	NA	NA	NA	NA
GNAS	2778	20	57409756	57491250	153	28	1895	1.8492	0.032218	0.032	1000	153	28	614	2.183	0.014518	0.024	1000	GNAS complex locus	Rare Single Gene Mutation	4	0	8
GYS1	2997	19	49466382	49501610	41	7	1895	3.8304	6.3971e-05	0.000125	80000	41	7	614	2.0481	0.020275	0.017	1000	NA	NA	NA	NA	NA
HOXD3	3232	2	176996669	177048737	100	11	1895	2.7324	0.0031437	0.0044	5000	100	11	614	2.4853	0.0064714	0.0084	5000	NA	NA	NA	NA	NA
HOXD4	3233	2	177010122	177022951	17	5	1895	2.5697	0.0050888	0.0052	5000	17	5	614	2.8649	0.0020859	0.0038	5000	NA	NA	NA	NA	NA
HS3ST3A1	9955	17	13394006	13510244	378	33	1895	1.6468	0.049804	0.047	1000	378	33	614	1.8823	0.029895	0.038	1000	NA	NA	NA	NA	NA
IBSP	3381	4	88715702	88738601	59	11	1895	1.5617	0.059184	0.045	1000	59	11	614	2.434	0.0074663	0.0094	5000	NA	NA	NA	NA	NA
IFI16	3428	1	158974682	159029945	178	8	1895	2.7184	0.0032799	0.007	5000	178	8	614	1.6061	0.054121	0.05	1000	NA	NA	NA	NA	NA
IL20	50604	1	207033699	207047568	11	4	1895	3.26	0.00055699	0.00065	20000	11	4	614	1.9303	0.026786	0.025	1000	NA	NA	NA	NA	NA
KPNA7	402569	7	98766197	98810089	69	11	1895	1.7695	0.038405	0.03	1000	69	11	614	3.7471	8.9451e-05	0.00025	40000	NA	NA	NA	NA	NA
LY86	9450	6	6583934	6660216	280	44	1895	1.7699	0.038374	0.038	1000	280	44	614	3.0381	0.0011904	0.0024	5000	NA	NA	NA	NA	NA
METTL24	728464	6	110561666	110684475	291	20	1895	1.7036	0.044225	0.042	1000	291	20	614	1.6689	0.047566	0.041	1000	NA	NA	NA	NA	NA
MNS1	55329	15	56715929	56762335	73	9	1895	1.6902	0.045499	0.05	1000	73	9	614	1.672	0.047265	0.046	1000	NA	NA	NA	NA	NA
MRPL44	65080	2	224817121	224837431	36	4	1895	2.3326	0.0098336	0.013	1000	36	4	614	2.3357	0.0097535	0.0092	5000	NA	NA	NA	NA	NA
MYCBPAP	84073	17	48580745	48613863	79	9	1895	2.3019	0.01067	0.019	1000	79	9	614	1.7279	0.042003	0.034	1000	NA	NA	NA	NA	NA
NAE1	8883	16	66831781	66869880	41	4	1895	1.7349	0.041379	0.038	1000	41	4	614	1.9273	0.026974	0.026	1000	NA	NA	NA	NA	NA
NT5M	56953	17	17201680	17255977	152	19	1895	1.7826	0.037324	0.03	1000	152	19	614	2.3763	0.0087434	0.014	1000	NA	NA	NA	NA	NA
OR51Q1	390061	11	5438341	5449436	84	8	1895	1.6294	0.051619	0.044	1000	84	8	614	1.8403	0.032865	0.031	1000	NA	NA	NA	NA	NA
PATJ	10207	1	62203149	62634592	643	62	1895	1.8155	0.034727	0.045	1000	643	62	614	1.8777	0.030213	0.039	1000	PATJ, crumbs cell polarity complex component	Rare Single Gene Mutation	4	0	2
PPM1N	147699	19	45996731	46010768	23	6	1895	1.955	0.025293	0.035	1000	23	6	614	2.4161	0.0078438	0.0054	5000	NA	NA	NA	NA	NA
PSG7	5676	19	43423284	43446330	8	2	1895	2.7402	0.0030701	0.0024	5000	8	2	614	2.143	0.016057	0.012	1000	NA	NA	NA	NA	NA
PSPC1	55269	13	20243892	20362159	142	9	1895	2.0821	0.018666	0.031	1000	142	9	614	1.7085	0.043774	0.047	1000	NA	NA	NA	NA	NA
RGS1	5996	1	192539857	192554159	42	7	1895	1.7992	0.03599	0.021	1000	42	7	614	1.7225	0.042491	0.046	1000	NA	NA	NA	NA	NA
RGS10	6001	10	121254339	121307222	138	20	1895	2.5493	0.0053963	0.015	1000	138	20	614	1.7547	0.039656	0.046	1000	NA	NA	NA	NA	NA
RIBC2	26150	22	45804572	45833302	90	7	1895	2.4019	0.0081545	0.016	1000	90	7	614	1.8416	0.032769	0.027	1000	NA	NA	NA	NA	NA
SCNN1G	6340	16	23189040	23233201	174	12	1895	1.7279	0.042003	0.05	1000	174	12	614	1.7614	0.039086	0.043	1000	NA	NA	NA	NA	NA
SEMA3E	9723	7	82988222	83283479	843	32	1895	1.788	0.036885	0.033	1000	843	32	614	1.659	0.048562	0.048	1000	NA	NA	NA	NA	NA
SLC22A8	9376	11	62755296	62788317	41	12	1895	2.0712	0.019172	0.023	1000	41	12	614	2.1557	0.015553	0.028	1000	NA	NA	NA	NA	NA
SMC1B	27127	22	45734944	45814500	210	11	1895	2.2785	0.011348	0.013	1000	210	11	614	1.7071	0.043899	0.035	1000	NA	NA	NA	NA	NA
STK17B	9262	2	196993307	197041336	126	7	1895	1.811	0.03507	0.036	1000	126	7	614	2.4697	0.0067609	0.015	1000	NA	NA	NA	NA	NA
TMCO4	255104	1	20003706	20131424	197	27	1895	2.7196	0.0032683	0.005	5000	197	27	614	1.6372	0.05079	0.049	1000	NA	NA	NA	NA	NA
TMEM86A	144110	11	18715351	18731332	35	10	1895	1.7928	0.036505	0.039	1000	35	10	614	2.3206	0.010155	0.0094	5000	NA	NA	NA	NA	NA
TTC17	55761	11	43375435	43521483	242	26	1895	3.236	0.00060616	0.00055	20000	242	26	614	1.824	0.034077	0.031	1000	NA	NA	NA	NA	NA
TXNDC15	79770	5	134204427	134242323	17	4	1895	1.8531	0.031935	0.032	1000	17	4	614	1.7286	0.041943	0.05	1000	NA	NA	NA	NA	NA
WDFY1	57590	2	224735065	224815104	181	8	1895	2.0378	0.020785	0.029	1000	181	8	614	3.0142	0.0012881	0.0016	10000	NA	NA	NA	NA	NA
ZBTB12	221527	6	31862394	31874769	15	6	1895	1.9282	0.026917	0.04	1000	15	6	614	1.9358	0.026448	0.031	1000	NA	NA	NA	NA	NA
ZFP37	7539	9	115799144	115824043	34	9	1895	2.259	0.011942	0.014	1000	34	9	614	1.6797	0.046504	0.042	1000	NA	NA	NA	NA	NA

## Sheet: Replicated_SignificantGenes_JA
SYMBOL	ENTREZID	CHR	START	STOP	AGP							DE							SFARI Information
SYMBOL	ENTREZID	CHR			NSNPS_AGP	NPARAM_AGP	N_AGP	ZSTAT_AGP	P_AGP	PERMP_AGP	NPERM_AGP	NSNPS_DE	NPARAM_DE	N_DE	ZSTAT_DE	P_DE	PERMP_DE	NPERM_DE	gene.name	genetic.category	gene.score	syndromic	number.of.reports
API5	8539	11	43328505	43371080	55	12	1895	2.2083	0.01361	0.019	1000	55	12	614	1.906	0.028327	0.035	1000	NA	NA	NA	NA	NA
ATP12A	479	13	25249549	25290923	185	22	1895	1.8179	0.034539	0.045	1000	185	22	614	2.4021	0.00815	0.012	5000	NA	NA	NA	NA	NA
BMP5	653	6	55613451	55745388	195	27	1895	2.2985	0.010766	0.015	1000	195	27	614	1.6978	0.044773	0.047	1000	NA	NA	NA	NA	NA
C16orf91	283951	16	1464745	1475801	18	3	1895	1.6468	0.049802	0.039	1000	18	3	614	1.7206	0.042665	0.035	1000	NA	NA	NA	NA	NA
CCDC39	339829	3	180326360	180402300	85	12	1895	1.7349	0.04138	0.047	1000	85	12	614	1.7951	0.036319	0.033	1000	NA	NA	NA	NA	NA
CCNT1	904	12	49077241	49115781	49	5	1895	2.3738	0.0088036	0.015	1000	49	5	614	2.6255	0.0043256	0.0062	5000	NA	NA	NA	NA	NA
COBLL1	22837	2	165531695	165703678	434	23	1895	3.0638	0.0010925	0.0016	10000	434	23	614	2.4181	0.0077999	0.0098	5000	NA	NA	NA	NA	NA
COL23A1	91522	5	177659617	178022573	1177	103	1895	2.1758	0.014785	0.021	1000	1177	103	614	1.7643	0.038839	0.04	1000	NA	NA	NA	NA	NA
DAGLA	747	11	61442905	61519474	121	14	1895	2.1561	0.015538	0.014	1000	121	14	614	2.4055	0.0080745	0.009	5000	diacylglycerol lipase alpha	Rare Single Gene Mutation, Functional	4	0	4
DAPK3	1613	19	3953451	3976097	41	7	1895	2.2745	0.011468	0.016	1000	41	7	614	3.1211	0.00090078	0.0013	10000	NA	NA	NA	NA	NA
ERMARD	55780	6	170146718	170186680	95	8	1895	2.0807	0.018729	0.017	1000	95	8	614	2.9721	0.0014787	0.003	5000	NA	NA	NA	NA	NA
GOLGA6L3	100133220	15	85778641	85795430	30	8	1895	2.4695	0.0067649	0.0076	5000	30	8	614	1.9576	0.02514	0.033	1000	NA	NA	NA	NA	NA
GYS1	2997	19	49466382	49501610	41	7	1895	1.7459	0.040418	0.045	1000	41	7	614	3.4671	0.00026306	0.00043333	30000	NA	NA	NA	NA	NA
JAK3	3718	19	17930591	17963880	74	19	1895	1.8903	0.029358	0.033	1000	74	19	614	2.2806	0.011286	0.0128	5000	NA	NA	NA	NA	NA
KANSL2	54934	12	49041994	49081035	52	5	1895	2.4883	0.0064169	0.0068	5000	52	5	614	2.7013	0.0034537	0.0046	5000	NA	NA	NA	NA	NA
KMT2D	8085	12	49407758	49458935	37	5	1895	1.6791	0.046567	0.045	1000	37	5	614	1.9355	0.026462	0.023	1000	NA	NA	NA	NA	NA
LHB	3972	19	49514237	49525350	48	5	1895	2.2219	0.013146	0.014	1000	48	5	614	2.2831	0.011213	0.0134	5000	NA	NA	NA	NA	NA
MKL1	57591	22	40801292	41037690	306	10	1895	1.6907	0.045444	0.049	1000	306	10	614	2.0143	0.021987	0.028	1000	NA	NA	NA	NA	NA
MRPL24	79590	1	156702094	156715923	12	3	1895	1.8722	0.030587	0.023	1000	12	3	614	1.6541	0.049054	0.031	1000	NA	NA	NA	NA	NA
MYOM3	127294	1	24377531	24443665	130	16	1895	1.5793	0.057134	0.05	1000	130	16	614	2.0221	0.021583	0.029	1000	NA	NA	NA	NA	NA
OR5M8	219484	11	56252911	56263846	30	6	1895	1.8668	0.030965	0.043	1000	30	6	614	1.8646	0.031116	0.035	1000	NA	NA	NA	NA	NA
PIEZO1	9780	16	88776746	88856372	369	39	1895	2.2154	0.013366	0.019	1000	369	39	614	4.264	1.004e-05	8.3333e-05	120000	NA	NA	NA	NA	NA
PIGQ	9091	16	614968	639136	69	3	1895	1.6893	0.045584	0.04	1000	69	3	614	2.1091	0.017469	0.025	1000	NA	NA	NA	NA	NA
PPM1N	147699	19	45996731	46010768	23	6	1895	1.6094	0.053766	0.049	1000	23	6	614	1.7173	0.042964	0.036	1000	NA	NA	NA	NA	NA
PSMD6	9861	3	63991225	64014686	48	10	1895	2.2578	0.01198	0.016	1000	48	10	614	2.0236	0.021507	0.028	1000	NA	NA	NA	NA	NA
PYGL	5836	14	51366935	51416248	111	11	1895	1.8863	0.029626	0.033	1000	111	11	614	1.7428	0.040681	0.04	1000	NA	NA	NA	NA	NA
RUVBL2	10856	19	49491738	49524183	89	6	1895	2.1843	0.014471	0.019	1000	89	6	614	2.9301	0.0016943	0.0032	5000	NA	NA	NA	NA	NA
SCGB2B2	284402	19	35079346	35090490	24	4	1895	1.9684	0.02451	0.032	1000	24	4	614	2.4132	0.0079056	0.0092	5000	NA	NA	NA	NA	NA
SLC15A5	729025	12	16336419	16435619	299	9	1895	1.6331	0.051224	0.05	1000	299	9	614	2.7459	0.003017	0.004	5000	NA	NA	NA	NA	NA
SLC36A3	285641	5	150650926	150688334	118	9	1895	2.0666	0.019387	0.024	1000	118	9	614	1.672	0.047267	0.049	1000	NA	NA	NA	NA	NA
THOC7	80145	3	63814546	63854597	36	8	1895	1.8701	0.030736	0.046	1000	36	8	614	1.9803	0.023837	0.031	1000	NA	NA	NA	NA	NA
TNFAIP3	7128	6	138183325	138209451	31	5	1895	1.8663	0.030996	0.021	1000	31	5	614	1.7268	0.0421	0.034	1000	NA	NA	NA	NA	NA
TTC17	55761	11	43375435	43521483	242	26	1895	2.2344	0.01273	0.016	1000	242	26	614	1.5942	0.055446	0.05	1000	NA	NA	NA	NA	NA
TTLL5	23093	14	76122551	76426425	324	11	1895	1.8039	0.035626	0.036	1000	324	11	614	1.8212	0.034288	0.041	1000	NA	NA	NA	NA	NA
NA	101929766	1	189230212	189309663	164	3	1895	2.2965	0.010823	0.013	1000	164	3	614	1.9634	0.024802	0.018	1000	NA	NA	NA	NA	NA

## Sheet: Replicated_SignificantGenes_PI
SYMBOL	ENTREZID	CHR	START	STOP	AGP							DE							SFARI Information
SYMBOL	ENTREZID	CHR			NSNPS_AGP	NPARAM_AGP	N_AGP	ZSTAT_AGP	P_AGP	PERMP_AGP	NPERM_AGP	NSNPS_DE	NPARAM_DE	N_DE	ZSTAT_DE	P_DE	PERMP_DE	NPERM_DE	gene.name	genetic.category	gene.score	syndromic	number.of.reports
ADRB1	153	10	115798806	115811667	22	2	1895	1.6243	0.05216	0.039	1000	22	2	614	1.7425	0.040713	0.035	1000	NA	NA	NA	NA	NA
ANAPC15	25906	11	71815633	71828822	20	2	1895	2.382	0.0086097	0.0088	5000	20	2	614	1.9187	0.027511	0.034	1000	NA	NA	NA	NA	NA
ASB8	140461	12	48536572	48556377	39	8	1895	1.9189	0.027495	0.024	1000	39	8	614	2.2285	0.012924	0.016	1000	NA	NA	NA	NA	NA
BLVRA	644	7	43793272	43851941	104	11	1895	1.8504	0.032128	0.036	1000	104	11	614	1.7991	0.036004	0.034	1000	NA	NA	NA	NA	NA
BRD3	8019	9	136890427	136938655	136	12	1895	2.0456	0.020399	0.023	1000	136	12	614	1.8639	0.031166	0.021	1000	NA	NA	NA	NA	NA
C14orf119	55017	14	23559683	23574665	47	6	1895	1.8588	0.031527	0.038	1000	47	6	614	1.6514	0.049328	0.049	1000	NA	NA	NA	NA	NA
CAMK2D	817	4	114367188	114688669	661	45	1895	1.9504	0.025567	0.027	1000	661	45	614	2.5029	0.0061596	0.0098	5000	NA	NA	NA	NA	NA
CCRL2	9034	3	46443721	46459488	48	4	1895	2.0052	0.022473	0.018	1000	48	4	614	1.8338	0.033343	0.033	1000	NA	NA	NA	NA	NA
CECR2	27443	22	17951630	18038845	246	32	1895	1.8884	0.029487	0.029	1000	246	32	614	2.3104	0.010433	0.015	1000	CECR2, histone acetyl-lysine reader	Rare Single Gene Mutation	4	0	2
CGB3	1082	19	49521126	49532632	53	5	1895	2.059	0.019749	0.029	1000	53	5	614	1.9538	0.02536	0.025	1000	NA	NA	NA	NA	NA
COPB2	9276	3	139071433	139113522	73	5	1895	1.6133	0.053341	0.049	1000	73	5	614	2.5186	0.0058918	0.014	1000	NA	NA	NA	NA	NA
COPS9	150678	2	241060980	241080764	48	8	1895	1.9841	0.023625	0.022	1000	48	8	614	2.3462	0.009484	0.018	1000	NA	NA	NA	NA	NA
CRYZL1	9946	21	34956647	35019160	43	8	1895	1.6866	0.04584	0.046	1000	43	8	614	1.9321	0.026674	0.026	1000	NA	NA	NA	NA	NA
DGUOK	1716	2	74148953	74191088	86	6	1895	1.7994	0.035981	0.031	1000	86	6	614	1.874	0.030467	0.029	1000	NA	NA	NA	NA	NA
DPP8	54878	15	65729805	65815040	152	9	1895	2.0783	0.01884	0.02	1000	152	9	614	2.1052	0.017636	0.023	1000	NA	NA	NA	NA	NA
E2F7	144455	12	77410026	77464360	131	27	1895	1.9149	0.027753	0.035	1000	131	27	614	1.8618	0.031317	0.047	1000	NA	NA	NA	NA	NA
ENPP3	5169	6	131953375	132073550	195	19	1895	2.0641	0.019502	0.023	1000	195	19	614	2.0807	0.018731	0.025	1000	NA	NA	NA	NA	NA
EXOG	9941	3	38532763	38588721	77	7	1895	1.6217	0.052433	0.044	1000	77	7	614	1.6979	0.044759	0.043	1000	NA	NA	NA	NA	NA
HACD3	51495	15	65817804	65875693	98	6	1895	2.0438	0.020485	0.022	1000	98	6	614	1.9679	0.02454	0.034	1000	NA	NA	NA	NA	NA
HMGCLL1	54511	6	55294171	55449012	503	18	1895	1.9434	0.025983	0.031	1000	503	18	614	1.8069	0.03539	0.034	1000	NA	NA	NA	NA	NA
HMOX1	3162	22	35772060	35795207	48	9	1895	2.3158	0.010285	0.0092	5000	48	9	614	1.866	0.031022	0.02	1000	NA	NA	NA	NA	NA
HNRNPH1	3187	5	179036179	179055722	45	7	1895	2.7611	0.0028801	0.0048	5000	45	7	614	2.015	0.021954	0.027	1000	NA	NA	NA	NA	NA
IL18BP	10068	11	71704955	71718965	29	4	1895	1.9209	0.027373	0.024	1000	29	4	614	1.696	0.044943	0.05	1000	NA	NA	NA	NA	NA
IL20	50604	1	207033699	207047568	11	4	1895	2.9676	0.0015007	0.0022	5000	11	4	614	2.0502	0.020172	0.021	1000	NA	NA	NA	NA	NA
IL7R	3575	5	35851977	35884705	87	8	1895	1.8008	0.035864	0.033	1000	87	8	614	1.9373	0.026354	0.034	1000	NA	NA	NA	NA	NA
INTS14	81556	15	65866095	65908627	68	5	1895	1.9492	0.025634	0.025	1000	68	5	614	2.0168	0.02186	0.03	1000	NA	NA	NA	NA	NA
ITGB5	3693	3	124475795	124611500	302	17	1895	1.6435	0.050135	0.048	1000	302	17	614	1.8906	0.02934	0.035	1000	NA	NA	NA	NA	NA
KIAA0319L	79932	1	35894091	36028037	44	5	1895	2.0788	0.01882	0.022	1000	44	5	614	1.676	0.046872	0.038	1000	NA	NA	NA	NA	NA
LAMTOR1	55004	11	71800371	71819433	30	3	1895	2.4228	0.0077006	0.0086	5000	30	3	614	2.0607	0.019664	0.029	1000	NA	NA	NA	NA	NA
LHB	3972	19	49514237	49525350	48	5	1895	2.472	0.0067185	0.007	5000	48	5	614	1.6487	0.049606	0.045	1000	NA	NA	NA	NA	NA
LOC286238	286238	9	91238250	91272075	110	14	1895	2.6217	0.0043749	0.0054	5000	110	14	614	1.924	0.027174	0.024	1000	NA	NA	NA	NA	NA
LRTOMT	220074	11	71786377	71826828	65	3	1895	2.4064	0.0080543	0.0088	5000	65	3	614	1.9809	0.023801	0.032	1000	NA	NA	NA	NA	NA
LTV1	84946	6	144159508	144189943	39	5	1895	1.7719	0.038207	0.035	1000	39	5	614	1.7127	0.043385	0.045	1000	NA	NA	NA	NA	NA
MNS1	55329	15	56715929	56762335	73	9	1895	1.6354	0.050978	0.045	1000	73	9	614	1.8512	0.032067	0.043	1000	NA	NA	NA	NA	NA
MTNR1A	4543	4	187449809	187481537	83	13	1895	1.58	0.057057	0.049	1000	83	13	614	2.2915	0.010968	0.014	1000	NA	NA	NA	NA	NA
MYO1E	4643	15	59423168	59670071	537	43	1895	1.7507	0.040002	0.046	1000	537	43	614	1.8381	0.033023	0.042	1000	myosin IE	Rare Single Gene Mutation	4	0	2
NUMA1	4926	11	71708910	71796732	145	5	1895	2.3399	0.0096441	0.0106	5000	145	5	614	1.8868	0.029596	0.041	1000	NA	NA	NA	NA	NA
OR2A4	79541	6	132016609	132027541	20	3	1895	1.9596	0.025021	0.026	1000	20	3	614	1.8745	0.03043	0.027	1000	NA	NA	NA	NA	NA
PARVA	55742	11	12392988	12561903	400	53	1895	2.1112	0.017378	0.021	1000	400	53	614	1.5845	0.056535	0.047	1000	NA	NA	NA	NA	NA
PCSK6	5046	15	101839133	102035187	764	85	1895	2.1742	0.014845	0.02	1000	764	85	614	1.7656	0.038728	0.048	1000	NA	NA	NA	NA	NA
PFKM	5213	12	48494656	48545187	112	13	1895	2.2267	0.012984	0.015	1000	112	13	614	2.2587	0.011951	0.014	1000	NA	NA	NA	NA	NA
PGLYRP2	114770	19	15574456	15595315	53	8	1895	1.8122	0.034975	0.031	1000	53	8	614	1.8705	0.030705	0.028	1000	peptidoglycan recognition protein 2	Rare Single Gene Mutation, Functional	5	0	3
PPP1R7	5510	2	242084012	242127439	111	11	1895	2.129	0.016626	0.025	1000	111	11	614	1.8769	0.030265	0.023	1000	NA	NA	NA	NA	NA
RNF121	55298	11	71634768	71713643	181	6	1895	1.9932	0.023118	0.026	1000	181	6	614	1.763	0.038953	0.047	1000	NA	NA	NA	NA	NA
RNF130	55819	5	179377067	179504118	267	17	1895	2.3156	0.01029	0.023	1000	267	17	614	1.8049	0.035546	0.039	1000	NA	NA	NA	NA	NA
RSPO3	84870	6	127434844	127525626	122	7	1895	2.4531	0.0070823	0.0096	5000	122	7	614	2.2565	0.012019	0.011	1000	NA	NA	NA	NA	NA
SCN5A	6331	3	38584553	38696164	261	39	1895	1.8473	0.032354	0.024	1000	261	39	614	2.3598	0.0091434	0.015	1000	sodium voltage-gated channel alpha subunit 5	Rare Single Gene Mutation	NA	0	2
SLC24A1	9187	15	65898618	65958334	81	4	1895	1.9981	0.022854	0.025	1000	81	4	614	1.7942	0.036392	0.042	1000	NA	NA	NA	NA	NA
STARD5	80765	15	81600007	81621524	43	9	1895	2.4588	0.0069703	0.0064	5000	43	9	614	1.7759	0.037873	0.043	1000	NA	NA	NA	NA	NA
TDRD6	221400	6	46650612	46677056	14	3	1895	2.3113	0.010407	0.014	1000	14	3	614	1.6115	0.053533	0.046	1000	NA	NA	NA	NA	NA
TM4SF4	7104	3	149187368	149226181	209	18	1895	1.7426	0.0407	0.041	1000	209	18	614	2.0345	0.02095	0.023	1000	NA	NA	NA	NA	NA
TRPC4	7223	13	38205773	38448939	649	45	1895	1.8718	0.030614	0.04	1000	649	45	614	2.0911	0.018258	0.026	1000	NA	NA	NA	NA	NA
TTLL1	25809	22	43430522	43490434	189	22	1895	2.9012	0.0018589	0.0019	10000	189	22	614	1.7694	0.038411	0.04	1000	NA	NA	NA	NA	NA
UBAC1	10422	9	138819815	138858226	74	5	1895	2.6768	0.0037164	0.0042	5000	74	5	614	1.8478	0.032313	0.028	1000	NA	NA	NA	NA	NA
UHMK1	127933	1	162461964	162504419	88	4	1895	1.9966	0.022936	0.029	1000	88	4	614	1.873	0.030537	0.03	1000	NA	NA	NA	NA	NA
UNC13B	10497	9	35156976	35410334	315	16	1895	3.2051	0.00067497	0.0008	20000	315	16	614	1.8167	0.034629	0.028	1000	NA	NA	NA	NA	NA
WDR17	116966	4	176981985	177108979	330	13	1895	2.5425	0.0055026	0.0072	5000	330	13	614	2.3572	0.0092055	0.012	1000	NA	NA	NA	NA	NA
ZNF664	144348	12	124452699	124504986	59	4	1895	1.7571	0.039453	0.047	1000	59	4	614	1.6732	0.047147	0.04	1000	NA	NA	NA	NA	NA
ZNF99	7652	19	22929985	22971973	146	5	1895	2.0864	0.018472	0.014	1000	146	5	614	1.9841	0.023621	0.03	1000	NA	NA	NA	NA	NA

## Sheet: Replicated_SignificantGenes_NV
SYMBOL	ENTREZID	CHR	START	STOP	AGP							DE							SFARI Information
SYMBOL	ENTREZID	CHR			NSNPS_AGP	NPARAM_AGP	N_AGP	ZSTAT_AGP	P_AGP	PERMP_AGP	NPERM_AGP	NSNPS_DE	NPARAM_DE	N_DE	ZSTAT_DE	P_DE	PERMP_DE	NPERM_DE	gene.name	genetic.category	gene.score	syndromic	number.of.reports
AMPD3	272	11	10466846	10534126	231	33	1895	3.418	0.00031542	0.0006	20000	231	33	614	2.2148	0.013385	0.015	1000	NA	NA	NA	NA	NA
ARL14EP	120534	11	30339649	30364165	62	8	1895	1.9884	0.023382	0.025	1000	62	8	614	2.2802	0.011299	0.011	1000	NA	NA	NA	NA	NA
CASC10	399726	10	21778421	21791213	11	4	1895	2.0902	0.0183	0.021	1000	11	4	614	2.1106	0.017404	0.015	1000	NA	NA	NA	NA	NA
CCDC144NL	339184	17	20761708	20804453	23	3	1895	2.0037	0.022551	0.025	1000	23	3	614	2.1177	0.017099	0.017	1000	NA	NA	NA	NA	NA
CCDC68	80323	18	52563740	52631739	139	15	1895	1.601	0.054689	0.043	1000	139	15	614	2.1963	0.014035	0.011	1000	NA	NA	NA	NA	NA
COBLL1	22837	2	165531695	165703678	434	23	1895	1.6982	0.044733	0.049	1000	434	23	614	1.7492	0.040128	0.037	1000	NA	NA	NA	NA	NA
CPSF4	10898	7	99031563	99059996	19	2	1895	3.1901	0.00071122	0.00085	20000	19	2	614	1.6669	0.047772	0.047	1000	NA	NA	NA	NA	NA
DNAJC1	64215	10	22040477	22297679	131	6	1895	2.1969	0.014015	0.019	1000	131	6	614	2.6601	0.0039057	0.0032	5000	NA	NA	NA	NA	NA
DNAJC2	27000	7	102947921	102990320	14	2	1895	2.5732	0.0050383	0.01	1000	14	2	614	1.9702	0.024408	0.022	1000	NA	NA	NA	NA	NA
FAM96A	84191	15	64359761	64391207	57	5	1895	1.8388	0.032973	0.021	1000	57	5	614	2.267	0.011696	0.012	1000	NA	NA	NA	NA	NA
FBXW2	26190	9	123514254	123560740	45	4	1895	2.3284	0.0099442	0.01	1000	45	4	614	2.2799	0.011308	0.01	1000	NA	NA	NA	NA	NA
FIGNL2	401720	12	52206676	52247364	79	16	1895	1.9197	0.027448	0.021	1000	79	16	614	1.7487	0.040172	0.044	1000	NA	NA	NA	NA	NA
ICA1	3382	7	8147814	8307242	426	58	1895	1.7538	0.039729	0.042	1000	426	58	614	2.1039	0.017694	0.026	1000	islet cell autoantigen 1	Rare Single Gene Mutation	3	0	7
LIPJ	142910	10	90341519	90371733	29	5	1895	1.6243	0.05216	0.045	1000	29	5	614	1.7218	0.042554	0.035	1000	NA	NA	NA	NA	NA
MLLT10	8028	10	21808540	22037559	111	10	1895	2.6611	0.0038947	0.0084	5000	111	10	614	2.0333	0.021012	0.019	1000	NA	NA	NA	NA	NA
MPPED2	744	11	30401040	30613260	436	31	1895	1.8545	0.031836	0.04	1000	436	31	614	2.2011	0.013865	0.016	1000	NA	NA	NA	NA	NA
N4BP1	9683	16	48567637	48649125	118	3	1895	2.0613	0.019635	0.017	1000	118	3	614	1.7011	0.044462	0.048	1000	NA	NA	NA	NA	NA
NAPEPLD	222236	7	102735023	102796081	102	8	1895	2.2843	0.011176	0.017	1000	102	8	614	1.6283	0.051735	0.048	1000	NA	NA	NA	NA	NA
OR10G3	26533	14	22032934	22043875	54	12	1895	1.623	0.052296	0.046	1000	54	12	614	1.7955	0.036291	0.033	1000	NA	NA	NA	NA	NA
OXLD1	339229	17	79627066	79638618	78	7	1895	1.8848	0.029726	0.036	1000	78	7	614	1.7657	0.038719	0.032	1000	NA	NA	NA	NA	NA
PES1	23481	22	30967612	31008000	111	20	1895	1.7769	0.037796	0.039	1000	111	20	614	1.9088	0.028145	0.034	1000	NA	NA	NA	NA	NA
PID1	55022	2	229883689	230141057	733	67	1895	2.0276	0.0213	0.016	1000	733	67	614	3.421	0.00031196	0.00085	20000	NA	NA	NA	NA	NA
PLG	5340	6	161118225	161180086	128	11	1895	2.2883	0.01106	0.011	1000	128	11	614	1.893	0.029177	0.028	1000	NA	NA	NA	NA	NA
PMPCB	9512	7	102932873	102975349	16	3	1895	2.5767	0.0049873	0.0066	5000	16	3	614	2.0387	0.020742	0.021	1000	NA	NA	NA	NA	NA
PSMC2	5701	7	102979852	103014842	24	2	1895	2.2479	0.012292	0.017	1000	24	2	614	2.0824	0.018653	0.017	1000	NA	NA	NA	NA	NA
PSMD5	5711	9	123573331	123610299	32	4	1895	2.02	0.021691	0.024	1000	32	4	614	2.1124	0.017327	0.012	1000	NA	NA	NA	NA	NA
PSTK	118672	10	124734556	124754906	51	6	1895	3.2704	0.00053689	0.0008	20000	51	6	614	2.9091	0.0018123	0.004	5000	NA	NA	NA	NA	NA
PXN	5829	12	120643242	120708574	67	6	1895	2.5814	0.0049196	0.0048	5000	67	6	614	1.6489	0.049588	0.041	1000	NA	NA	NA	NA	NA
RAB8B	51762	15	63476728	63564975	145	15	1895	2.2125	0.013467	0.014	1000	145	15	614	2.2426	0.012463	0.016	1000	NA	NA	NA	NA	NA
RHAG	6005	6	49567888	49609587	154	18	1895	2.8591	0.0021241	0.0022	5000	154	18	614	1.8618	0.031318	0.024	1000	NA	NA	NA	NA	NA
SCN8A	6334	12	51979050	52211648	263	14	1895	2.3218	0.010121	0.015	1000	263	14	614	2.6819	0.0036605	0.0066	5000	sodium channel, voltage gated, type VIII, alpha subunit	Rare Single Gene Mutation, Syndromic	3	0	28
SKIDA1	387640	10	21797407	21819611	4	1	1895	2.6793	0.0036891	0.0032	5000	4	1	614	1.6912	0.045396	0.043	1000	NA	NA	NA	NA	NA
SLAMF1	6504	1	160574891	160622081	58	8	1895	1.842	0.032741	0.028	1000	58	8	614	2.6324	0.0042397	0.0066	5000	NA	NA	NA	NA	NA
SLC26A5	375611	7	102988177	103091624	166	17	1895	3.0387	0.0011878	0.003	5000	166	17	614	1.7385	0.041062	0.039	1000	NA	NA	NA	NA	NA
SNX1	6642	15	64381275	64441433	81	6	1895	2.6066	0.0045729	0.0048	5000	81	6	614	2.2611	0.011877	0.0082	5000	NA	NA	NA	NA	NA
SOX21	11166	13	95356876	95369389	13	4	1895	2.5941	0.0047422	0.0062	5000	13	4	614	2.5291	0.0057175	0.01	1000	NA	NA	NA	NA	NA
SQOR	58472	15	45918346	45988492	264	30	1895	1.9299	0.02681	0.041	1000	264	30	614	1.7666	0.038645	0.04	1000	NA	NA	NA	NA	NA
TCN2	6948	22	30998070	31028047	139	15	1895	1.7806	0.037491	0.044	1000	139	15	614	1.7558	0.039564	0.045	1000	NA	NA	NA	NA	NA
TEX15	56154	8	30683939	30775512	132	9	1895	2.0329	0.021029	0.026	1000	132	9	614	2.2604	0.011899	0.021	1000	NA	NA	NA	NA	NA
THRA	7067	17	38213446	38255120	59	12	1895	1.8933	0.029158	0.027	1000	59	12	614	3.1978	0.00069229	0.0011	10000	thyroid hormone receptor alpha	Rare Single Gene Mutation, Functional	4	0	3
TM4SF4	7104	3	149187368	149226181	209	18	1895	1.9	0.028714	0.033	1000	209	18	614	2.5407	0.0055318	0.0056	5000	NA	NA	NA	NA	NA
TNFSF15	9966	9	117541915	117573408	32	7	1895	3.6494	0.00013141	0.00033333	30000	32	7	614	1.8824	0.029888	0.026	1000	NA	NA	NA	NA	NA
TNFSF8	944	9	117650623	117697875	113	6	1895	1.7185	0.042849	0.048	1000	113	6	614	1.6045	0.054304	0.049	1000	NA	NA	NA	NA	NA
ZKSCAN5	23660	7	99097273	99136445	20	2	1895	2.8547	0.0021537	0.003	5000	20	2	614	1.7467	0.040345	0.04	1000	NA	NA	NA	NA	NA
ZNF394	84124	7	99079142	99102925	8	2	1895	3.0536	0.0011304	0.0017	10000	8	2	614	1.7985	0.03605	0.035	1000	NA	NA	NA	NA	NA
ZNF680	340252	7	63975255	64028505	185	10	1895	2.4244	0.0076678	0.012	1000	185	10	614	1.7086	0.043764	0.039	1000	NA	NA	NA	NA	NA
ZNF789	285989	7	99065476	99090408	9	2	1895	3.0271	0.0012344	0.0022	5000	9	2	614	1.7121	0.043436	0.047	1000	NA	NA	NA	NA	NA

## Sheet: Replicated_SignificantGenes_RB
SYMBOL	ENTREZID	CHR	START	STOP	AGP							DE							SFARI Information
					NSNPS_AGP	NPARAM_AGP	N_AGP	ZSTAT_AGP	P_AGP	PERMP_AGP	NPERM_AGP	NSNPS_DE	NPARAM_DE	N_DE	ZSTAT_DE	P_DE	PERMP_DE	NPERM_DE	gene.name	genetic.category	gene.score	syndromic	number.of.reports
ADAMTS10	81794	19	8640124	8680588	40	10	1895	2.4361	0.0074227	0.011	1000	40	10	614	1.7762	0.037852	0.041	1000	NA	NA	NA	NA	NA
AGA	175	4	178346928	178368657	55	13	1895	1.7247	0.042295	0.031	1000	55	13	614	2.5171	0.0059171	0.0048	5000	NA	NA	NA	NA	NA
AKAP13	11214	15	85918818	86297589	1041	29	1895	1.8214	0.034272	0.046	1000	1041	29	614	2.8964	0.0018874	0.0042	5000	NA	NA	NA	NA	NA
APOD	347	3	195290573	195316076	78	12	1895	2.1202	0.016997	0.023	1000	78	12	614	2.3745	0.0087863	0.013	1000	NA	NA	NA	NA	NA
ARMC12	221481	6	35696567	35721690	39	7	1895	1.7967	0.036194	0.041	1000	39	7	614	1.9146	0.027772	0.04	1000	NA	NA	NA	NA	NA
ATP2C2	9914	16	84397129	84502793	687	63	1895	2.129	0.016626	0.016	1000	687	63	614	1.8186	0.034486	0.043	1000	NA	NA	NA	NA	NA
CLDN25	644672	11	113645518	113656207	28	6	1895	1.946	0.025824	0.022	1000	28	6	614	3.2199	0.00064116	0.001	10000	NA	NA	NA	NA	NA
CMIP	80790	16	81473775	81750367	909	82	1895	2.2634	0.011806	0.015	1000	909	82	614	2.054	0.019989	0.033	1000	c-Maf inducing protein	Rare Single Gene Mutation, Genetic Association	4	0	6
DDX49	54555	19	19025484	19044442	33	8	1895	1.9235	0.027209	0.031	1000	33	8	614	2.4256	0.0076422	0.014	1000	NA	NA	NA	NA	NA
FAM153A	285596	5	177145365	177212505	13	2	1895	1.9109	0.028009	0.037	1000	13	2	614	1.7234	0.042405	0.031	1000	NA	NA	NA	NA	NA
FKBP8	23770	19	18637568	18659887	20	6	1895	2.126	0.01675	0.012	1000	20	6	614	1.6398	0.050525	0.043	1000	NA	NA	NA	NA	NA
GALNT7	51809	4	174084904	174250118	161	13	1895	1.8078	0.035323	0.027	1000	161	13	614	1.7168	0.043005	0.045	1000	NA	NA	NA	NA	NA
GATAD1	57798	7	92071762	92094381	30	5	1895	2.2169	0.013314	0.012	1000	30	5	614	2.3172	0.010245	0.017	1000	NA	NA	NA	NA	NA
GLOD4	51031	17	657549	690571	51	13	1895	2.3812	0.0086284	0.015	1000	51	13	614	2.1046	0.017662	0.023	1000	NA	NA	NA	NA	NA
GPR21	2844	9	125790916	125806380	8	2	1895	2.608	0.0045541	0.0056	5000	8	2	614	1.6094	0.053761	0.048	1000	NA	NA	NA	NA	NA
HOMER3	9454	19	19035010	19057041	38	8	1895	1.9454	0.025862	0.031	1000	38	8	614	2.2352	0.012701	0.026	1000	NA	NA	NA	NA	NA
HOXD10	3236	2	176976492	176989670	17	5	1895	2.3259	0.010012	0.017	1000	17	5	614	1.829	0.033701	0.022	1000	NA	NA	NA	NA	NA
HTR3B	9177	11	113770518	113822283	128	15	1895	1.8939	0.029121	0.021	1000	128	15	614	1.853	0.031939	0.036	1000	NA	NA	NA	NA	NA
KCNS2	3788	8	99434250	99448025	19	6	1895	1.8531	0.031932	0.037	1000	19	6	614	2.7531	0.0029516	0.0038	5000	NA	NA	NA	NA	NA
KIZ	55857	20	21101624	21232260	143	3	1895	1.6322	0.051319	0.04	1000	143	3	614	1.6952	0.045016	0.045	1000	NA	NA	NA	NA	NA
KLHL25	64410	15	86297557	86343189	144	20	1895	2.7591	0.0028984	0.0062	5000	144	20	614	2.1876	0.014349	0.02	1000	NA	NA	NA	NA	NA
KLHL30	377007	2	239042310	239066547	71	13	1895	2.2429	0.012451	0.022	1000	71	13	614	1.6933	0.045202	0.05	1000	NA	NA	NA	NA	NA
LGALS4	3960	19	39287311	39308740	61	13	1895	1.9388	0.026265	0.036	1000	61	13	614	1.6223	0.052365	0.047	1000	NA	NA	NA	NA	NA
MAML3	55534	4	140632545	141080233	919	84	1895	2.1729	0.014893	0.023	1000	919	84	614	2.1356	0.016355	0.02	1000	NA	NA	NA	NA	NA
MAT2A	4144	2	85761101	85777403	32	4	1895	1.7441	0.040573	0.037	1000	32	4	614	2.7606	0.0028848	0.0032	5000	NA	NA	NA	NA	NA
MERTK	10461	2	112651056	112802293	451	17	1895	1.9927	0.023148	0.037	1000	451	17	614	2.8768	0.0020087	0.0034	5000	NA	NA	NA	NA	NA
METTL6	131965	3	15417782	15474054	108	10	1895	2.1461	0.015933	0.029	1000	108	10	614	1.8622	0.031288	0.038	1000	NA	NA	NA	NA	NA
MRGPRX3	117195	11	18137502	18165027	69	7	1895	2.3027	0.010649	0.01	1000	69	7	614	1.6239	0.052201	0.047	1000	NA	NA	NA	NA	NA
MYOCD	93649	17	12564207	12677266	276	35	1895	2.1476	0.015874	0.023	1000	276	35	614	1.8189	0.034465	0.041	1000	NA	NA	NA	NA	NA
MYOG	4656	1	203047257	203060166	15	7	1895	2.2252	0.013033	0.012	1000	15	7	614	1.7057	0.044036	0.043	1000	NA	NA	NA	NA	NA
OPA1	4976	3	193305933	193420600	253	11	1895	1.5535	0.060146	0.039	1000	253	11	614	2.3521	0.0093341	0.011	1000	NA	NA	NA	NA	NA
OR2S2	56656	9	35952105	35963151	25	5	1895	2.3639	0.0090422	0.012	1000	25	5	614	3.1478	0.00082245	0.0024	5000	NA	NA	NA	NA	NA
PGC	5225	6	41699449	41720139	39	10	1895	2.2091	0.013583	0.013	1000	39	10	614	2.9826	0.001429	0.0015	10000	NA	NA	NA	NA	NA
PSG1	5669	19	43365613	43388921	12	2	1895	1.7144	0.04323	0.037	1000	12	2	614	1.9365	0.026401	0.018	1000	NA	NA	NA	NA	NA
PTPRQ	374462	12	80833126	81078968	571	33	1895	2.1274	0.016692	0.021	1000	571	33	614	2.4839	0.0064984	0.014	1000	NA	NA	NA	NA	NA
PUS7	54517	7	105091948	105167689	216	13	1895	1.9098	0.028081	0.031	1000	216	13	614	1.7582	0.039353	0.042	1000	NA	NA	NA	NA	NA
RAG1	5896	11	36527053	36606312	103	12	1895	2.0575	0.01982	0.025	1000	103	12	614	1.8556	0.031752	0.039	1000	NA	NA	NA	NA	NA
RALGAPA2	57186	20	20365202	20698281	265	13	1895	2.3321	0.009848	0.01	1000	265	13	614	2.2639	0.01179	0.017	1000	NA	NA	NA	NA	NA
RGS10	6001	10	121254339	121307222	138	20	1895	2.9754	0.0014629	0.0026	5000	138	20	614	2.3602	0.0091322	0.011	1000	NA	NA	NA	NA	NA
RINT1	60561	7	105167532	105213131	95	5	1895	1.7331	0.04154	0.038	1000	95	5	614	1.8672	0.030939	0.029	1000	NA	NA	NA	NA	NA
RNPS1	10921	16	2298100	2323413	31	5	1895	1.9252	0.027105	0.039	1000	31	5	614	1.6217	0.052439	0.047	1000	RNA binding protein with serine rich domain 1		NA	0	1
SAAL1	113174	11	18096890	18132638	102	7	1895	2.5322	0.0056668	0.0074	5000	102	7	614	1.6133	0.053341	0.045	1000	NA	NA	NA	NA	NA
SH3RF2	153769	5	145311126	145463680	335	13	1895	2.0644	0.019491	0.02	1000	335	13	614	2.1208	0.016968	0.022	1000	NA	NA	NA	NA	NA
SLC16A5	9121	17	73078822	73107257	74	10	1895	1.806	0.035458	0.027	1000	74	10	614	1.9179	0.02756	0.031	1000	NA	NA	NA	NA	NA
SPATA31E1	286234	9	90492772	90508814	39	6	1895	1.8193	0.034432	0.033	1000	39	6	614	1.7927	0.036512	0.037	1000	NA	NA	NA	NA	NA
TMPRSS5	80975	11	113553268	113582151	98	13	1895	2.1722	0.014922	0.014	1000	98	13	614	2.4485	0.0071717	0.0096	5000	NA	NA	NA	NA	NA
TNFRSF10D	8793	8	22988101	23026543	62	20	1895	2.1564	0.015525	0.018	1000	62	20	614	2.5527	0.0053445	0.0074	5000	NA	NA	NA	NA	NA
VAMP5	10791	2	85806531	85825511	43	8	1895	1.9643	0.024749	0.026	1000	43	8	614	2.0743	0.019026	0.021	1000	NA	NA	NA	NA	NA
ZW10	9183	11	113598905	113649485	133	15	1895	2.0649	0.019468	0.014	1000	133	15	614	3.1286	0.00087829	0.0012	10000	NA	NA	NA	NA	NA

## Sheet: Replicated_SignificantGenes_RI
SYMBOL	ENTREZID	CHR	START	STOP	AGP							DE							SFARI Information
SYMBOL	ENTREZID	CHR			NSNPS_AGP	NPARAM_AGP	N_AGP	ZSTAT_AGP	P_AGP	PERMP_AGP	NPERM_AGP	NSNPS_DE	NPARAM_DE	N_DE	ZSTAT_DE	P_DE	PERMP_DE	NPERM_DE	gene.name	genetic.category	gene.score	syndromic	number.of.reports
ACR	49	22	51171652	51188727	35	8	1895	2.0965	0.018018	0.03	1000	35	8	614	1.6609	0.048363	0.049	1000	NA	NA	NA	NA	NA
ACSBG2	81616	19	6130654	6198113	67	3	1895	2.0969	0.018003	0.02	1000	67	3	614	1.5753	0.057595	0.05	1000	NA	NA	NA	NA	NA
AGAP5	729092	10	75429033	75469357	27	3	1895	1.7406	0.040874	0.034	1000	27	3	614	2.1192	0.017036	0.015	1000	NA	NA	NA	NA	NA
AIM2	9447	1	159023790	159051685	51	6	1895	1.922	0.027304	0.024	1000	51	6	614	1.7242	0.042334	0.037	1000	NA	NA	NA	NA	NA
AK8	158067	9	135595958	135759198	357	25	1895	1.9265	0.027022	0.036	1000	357	25	614	1.9866	0.023486	0.026	1000	NA	NA	NA	NA	NA
ANKK1	255239	11	113253513	113276140	50	6	1895	1.912	0.027939	0.026	1000	50	6	614	2.022	0.021588	0.02	1000	NA	NA	NA	NA	NA
ARAP3	64411	5	141027968	141066800	84	18	1895	2.009	0.022266	0.029	1000	84	18	614	1.9206	0.027392	0.036	1000	NA	NA	NA	NA	NA
ARL15	54622	5	53175578	53611403	1031	69	1895	1.7367	0.041216	0.039	1000	1031	69	614	1.7999	0.035935	0.032	1000	NA	NA	NA	NA	NA
ASIP	434	20	32824188	32862150	48	2	1895	1.8208	0.03432	0.037	1000	48	2	614	1.6032	0.05445	0.044	1000	NA	NA	NA	NA	NA
ATP1A2	477	1	160080520	160118381	87	15	1895	1.7079	0.04383	0.032	1000	87	15	614	2.2723	0.011534	0.018	1000	NA	NA	NA	NA	NA
C19orf70	125988	19	5673425	5685911	10	4	1895	2.7496	0.0029837	0.0032	5000	10	4	614	1.7927	0.03651	0.038	1000	NA	NA	NA	NA	NA
C6orf132	647024	6	42063857	42115715	142	25	1895	2.0034	0.02257	0.027	1000	142	25	614	2.7747	0.0027623	0.0042	5000	NA	NA	NA	NA	NA
C8B	732	1	57389883	57438213	82	14	1895	2.1658	0.015161	0.014	1000	82	14	614	2.695	0.0035191	0.005	5000	NA	NA	NA	NA	NA
CATSPERD	257062	19	5715688	5783742	82	15	1895	1.688	0.045708	0.047	1000	82	15	614	2.4274	0.007604	0.01	1000	NA	NA	NA	NA	NA
CDC37	11140	19	10496809	10519271	23	3	1895	2.1796	0.014644	0.016	1000	23	3	614	2.2486	0.01227	0.014	1000	NA	NA	NA	NA	NA
CEP55	55165	10	95251369	95293849	157	17	1895	2.7454	0.0030222	0.0046	5000	157	17	614	1.9314	0.026718	0.023	1000	NA	NA	NA	NA	NA
CIB4	130106	2	26799073	26869211	121	16	1895	2.0424	0.020554	0.022	1000	121	16	614	3.4605	0.00026959	0.00055	20000	NA	NA	NA	NA	NA
COPG2	26958	7	130141079	130358598	224	17	1895	2.7295	0.0031714	0.0036	5000	224	17	614	2.102	0.017778	0.027	1000	NA	NA	NA	NA	NA
EMP1	2012	12	13344602	13374708	70	15	1895	2.0272	0.021322	0.02	1000	70	15	614	2.2163	0.013336	0.016	1000	NA	NA	NA	NA	NA
ERBB4	2066	2	212235442	213408879	3413	154	1895	2.0927	0.01819	0.019	1000	3413	154	614	2.0896	0.018328	0.018	1000	v-erb-a erythroblastic leukemia viral oncogene homolog 4 (avian)	Rare Single Gene Mutation	5	0	14
FBXO22	26263	15	76191200	76232609	21	4	1895	1.669	0.047557	0.044	1000	21	4	614	1.7181	0.042887	0.036	1000	NA	NA	NA	NA	NA
GNG2	54331	14	52322022	52441518	314	34	1895	3.7955	7.3665e-05	0.000325	40000	314	34	614	1.8247	0.034023	0.034	1000	NA	NA	NA	NA	NA
GRIN3A	116443	9	104326634	104505862	604	23	1895	1.6648	0.047978	0.04	1000	604	23	614	1.7726	0.038152	0.042	1000	NA	NA	NA	NA	NA
HSD11B1L	374875	19	5675776	5693534	13	5	1895	2.829	0.0023344	0.0046	5000	13	5	614	2.2513	0.012182	0.011	1000	NA	NA	NA	NA	NA
IDH3B	3420	20	2634041	2649865	38	6	1895	1.6601	0.048445	0.046	1000	38	6	614	1.6196	0.052655	0.044	1000	NA	NA	NA	NA	NA
KCNQ5	56479	6	73326571	73913574	1119	75	1895	2.3985	0.0082317	0.015	1000	1119	75	614	2.4571	0.0070041	0.0082	5000	NA	NA	NA	NA	NA
KIAA0319	9856	6	24539332	24651383	312	30	1895	1.76	0.039205	0.046	1000	312	30	614	1.8001	0.035926	0.037	1000	NA	NA	NA	NA	NA
KIAA1755	85449	20	36833907	36894174	142	18	1895	1.8078	0.035321	0.031	1000	142	18	614	3.1191	0.00090706	0.0022	5000	NA	NA	NA	NA	NA
KL	9365	13	33585571	33645282	190	15	1895	2.2255	0.013024	0.015	1000	190	15	614	1.747	0.040315	0.046	1000	NA	NA	NA	NA	NA
KMT5C	84787	19	55846221	55864489	42	7	1895	1.6327	0.051271	0.046	1000	42	7	614	1.8225	0.034193	0.034	1000	NA	NA	NA	NA	NA
KRT6A	3853	12	52875958	52892181	85	6	1895	2.6226	0.0043632	0.0028	5000	85	6	614	2.3896	0.0084345	0.0092	5000	NA	NA	NA	NA	NA
KRT6C	286887	12	52857300	52872569	114	6	1895	2.3232	0.010084	0.01	1000	114	6	614	1.945	0.025889	0.023	1000	NA	NA	NA	NA	NA
LNPEP	4012	5	96266346	96370115	203	9	1895	2.4075	0.0080308	0.0076	5000	203	9	614	2.4673	0.0068071	0.01	1000	NA	NA	NA	NA	NA
LOC101929747	101929747	5	96264784	96276855	29	3	1895	1.6981	0.044743	0.038	1000	29	3	614	2.3947	0.008318	0.012	1000	NA	NA	NA	NA	NA
LONP1	9361	19	5686845	5725463	69	13	1895	2.9364	0.0016601	0.003	5000	69	13	614	1.8582	0.031573	0.035	1000	NA	NA	NA	NA	NA
MOB1B	92597	4	71763043	71858891	21	5	1895	1.7019	0.044388	0.046	1000	21	5	614	2.4716	0.0067249	0.0088	5000	NA	NA	NA	NA	NA
MS4A13	503497	11	60277886	60315194	77	5	1895	1.8535	0.031908	0.025	1000	77	5	614	1.6639	0.048062	0.041	1000	NA	NA	NA	NA	NA
MTMR14	64419	3	9686117	9749078	57	6	1895	1.7796	0.037573	0.045	1000	57	6	614	2.2514	0.01218	0.017	1000	NA	NA	NA	NA	NA
NBPF7	343505	1	120372388	120392503	24	2	1895	1.9382	0.026301	0.02	1000	24	2	614	1.9467	0.025783	0.027	1000	NA	NA	NA	NA	NA
NDST2	8509	10	75556669	75576589	20	3	1895	2.3007	0.010704	0.0094	5000	20	3	614	1.7279	0.042007	0.032	1000	NA	NA	NA	NA	NA
NLRP3	114548	1	247574247	247617410	187	39	1895	3.9145	4.5302e-05	0.00014286	70000	187	39	614	1.9643	0.024746	0.026	1000	NA	NA	NA	NA	NA
NSUN5	55695	7	72711513	72727864	5	1	1895	2.8377	0.0022721	0.0032	5000	5	1	614	1.7057	0.044033	0.036	1000	NA	NA	NA	NA	NA
OR2B2	81697	6	27873963	27885174	19	5	1895	1.8894	0.029418	0.032	1000	19	5	614	2.0801	0.018758	0.024	1000	NA	NA	NA	NA	NA
PPP1R13B	23368	14	104195088	104320116	234	8	1895	1.7542	0.039699	0.036	1000	234	8	614	2.1501	0.015773	0.022	1000	NA	NA	NA	NA	NA
RPL36	25873	19	5685272	5696678	20	5	1895	1.9132	0.027864	0.035	1000	20	5	614	2.5082	0.0060683	0.008	5000	NA	NA	NA	NA	NA
SAFB	6294	19	5618046	5673489	55	10	1895	2.0105	0.022187	0.026	1000	55	10	614	2.0699	0.01923	0.024	1000	NA	NA	NA	NA	NA
SEC11A	23478	15	85207768	85264691	87	10	1895	2.2078	0.013628	0.0122	5000	87	10	614	2.3876	0.0084793	0.011	1000	NA	NA	NA	NA	NA
SERP2	387923	13	44942978	44976850	40	6	1895	2.6042	0.0046041	0.0052	5000	40	6	614	2.6451	0.0040835	0.0046	5000	NA	NA	NA	NA	NA
SPN	6693	16	29669271	29686828	29	5	1895	1.9337	0.026572	0.033	1000	29	5	614	1.9808	0.023808	0.026	1000	NA	NA	NA	NA	NA
SPSB1	80176	1	9330202	9434591	272	46	1895	2.4232	0.0076929	0.013	1000	272	46	614	1.9163	0.027665	0.042	1000	NA	NA	NA	NA	NA
SYCP2L	221711	6	10882064	10979542	257	23	1895	2.798	0.0025714	0.0042	5000	257	23	614	2.306	0.010556	0.014	1000	NA	NA	NA	NA	NA
TMED5	50999	1	93610299	93651246	36	3	1895	1.6808	0.046401	0.037	1000	36	3	614	1.8664	0.030992	0.021	1000	NA	NA	NA	NA	NA
TRPS1	7227	8	116415724	116718299	342	13	1895	2.7095	0.0033688	0.0062	5000	342	13	614	1.9763	0.024059	0.026	1000	NA	NA	NA	NA	NA
TSGA13	114960	7	130348486	130377268	51	8	1895	2.3032	0.010633	0.013	1000	51	8	614	2.0507	0.02015	0.026	1000	NA	NA	NA	NA	NA
TTC12	54970	11	113180251	113249345	100	11	1895	1.6835	0.046137	0.049	1000	100	11	614	2.1963	0.014036	0.012	1000	NA	NA	NA	NA	NA
ZFYVE21	79038	14	104177081	104205005	47	8	1895	1.907	0.028261	0.027	1000	47	8	614	2.4616	0.0069163	0.008	5000	NA	NA	NA	NA	NA
ZGLP1	100125288	19	10410479	10425233	29	7	1895	2.2805	0.011289	0.015	1000	29	7	614	2.0512	0.020126	0.02	1000	NA	NA	NA	NA	NA
ZNF814	730051	19	58375747	58405442	67	8	1895	2.056	0.01989	0.022	1000	67	8	614	1.7128	0.043372	0.031	1000	NA	NA	NA	NA	NA
ZSWIM8	23053	10	75540334	75566556	13	2	1895	2.292	0.010951	0.0104	5000	13	2	614	1.5748	0.057646	0.042	1000	NA	NA	NA	NA	NA
