# Supplementary material for: Quantitative genome-wide association study of six phenotypic subdomains identifies novel genome-wide significant variants in autism spectrum disorder
Source: Transl Psychiatry. 2020 Jul 5;10:215. doi: 10.1038/s41398-020-00906-2 (PMC7335742; doi:10.1038/s41398-020-00906-2)
Supplement: Supplementary file 4 — Supplementary Table 7 [file 41398_2020_906_MOESM4_ESM.xls]

## Sheet: readme
Gene Ontology
Ontology-ID	Designated identification of ontology
Ontology Name	Name of the ontology
Ontology Type	Name of the broad ontology category
Number Changed	Number of genes in the input data that was changed as defined by the criteria
Number Measured	Number of genes matching the pathway or GO-term in the input data
Number in Ontology	Number of genes present in this GO term
Percent Changed	(Number changed / Number measured) * 100
Percent Present	(Number measured / Number in GO) * 100
Z Score	Z-score calculated for each GO term
PermuteP	Permutation p-value
redundant with terms	"... is a sub-branch of ..." //The GO term displayed in this row is a part of the GO term in this column
inverse redundant	"... is a higher branch of ..." //The GO term displayed in this row covers the GO term displayed in this column completely.
gene symbols	Contains the gene symbol name of all significantly altered genes that could be mapped to this term.

## Sheet: SI_GOElite
Ontology-ID	Ontology Name	Ontology Type	Number Changed	Number Measured	Number in Ontology	Percent Changed	Percent Present	Z Score	PermuteP	redundant with terms	inverse redundant	gene symbols
GO:0048704	embryonic skeletal system morphogenesis	biological_process	3	69	72	4.34783	95.8333	6.07902	0.001			GNAS|HOXD3|HOXD4
GO:0016829	lyase activity	molecular_function	3	158	165	1.89873	95.7576	3.63328	0.0095	one-carbon metabolic process	one-carbon metabolic process	CA4|CA7|GNAS
GO:0006730	one-carbon metabolic process	biological_process	3	189	205	1.5873	92.1951	3.19925	0.0135	lyase activity	lyase activity	CA4|CA7|GNAS
GO:0016324	apical plasma membrane	cellular_component	3	194	210	1.54639	92.381	3.1382	0.014			CA4|INADL|SCNN1G
GO:0042493	response to drug	biological_process	4	325	357	1.23077	91.0364	3.03954	0.0105			ABCA3|BCAR3|CA4|GNAS
GO:0000267	cell fraction	cellular_component	9	1218	1339	0.738916	90.9634	2.8297	0.0065			ABCA3|ASNS|CA4|CYP3A7|GNAS|GYS1|NAE1|SCNN1G|SLC22A8
GO:0007600	sensory perception	biological_process	4	428	452	0.934579	94.6903	2.37716	0.0385			COCH|GNAS|MYCBPAP|SCNN1G
GO:0030695	GTPase regulator activity	molecular_function	4	435	492	0.91954	88.4146	2.33959	0.03			BCAR3|GNAS|RGS1|RGS10
GO:0048856	anatomical structure development	biological_process	12	2189	2397	0.548196	91.3225	2.18832	0.0315			ALX1|ANXA3|ASNS|CA4|EFNA2|FIGLA|GNAS|GYS1|HOXD3|IBSP|IFI16|SEMA3E

## Sheet: JA_GOElite
Ontology-ID	Ontology Name	Ontology Type	Number Changed	Number Measured	Number in Ontology	Percent Changed	Percent Present	Z Score	PermuteP	redundant with terms	inverse redundant	gene symbols
GO:0044264	cellular polysaccharide metabolic process	biological_process	3	104	115	2.88462	90.4348	6.27986	0.0005	cellular carbohydrate biosynthetic process	cellular carbohydrate biosynthetic process	DAPK3|GYS1|PYGL
GO:0034637	cellular carbohydrate biosynthetic process	biological_process	3	139	154	2.15827	90.2597	5.30678	0.0045	cellular polysaccharide metabolic process	cellular polysaccharide metabolic process	DAPK3|GYS1|PYGL
GO:0046034	ATP metabolic process	biological_process	3	144	155	2.08333	92.9032	5.19624	0.003	ATPase activity	ATPase activity	ATP12A|PSMD6|RUVBL2
GO:0016758	transferase activity, transferring hexosyl groups	molecular_function	3	175	192	1.71429	91.1458	4.61453	0.0045			GYS1|PIGQ|PYGL
GO:0006916	anti-apoptosis	biological_process	3	217	250	1.38249	86.8	4.02319	0.0105			API5|MKL1|TNFAIP3
GO:0006464	protein modification process	biological_process	9	1860	2053	0.483871	90.5991	3.03912	0.006		chromatin modification|regulation of cell cycle	CCNT1|DAPK3|JAK3|MLL2|PIGQ|PSMD6|RUVBL2|TNFAIP3|TTLL5
GO:0003006	developmental process involved in reproduction	biological_process	3	333	362	0.900901	91.989	2.97714	0.023			BMP5|LHB|MLL2
GO:0016887	ATPase activity	molecular_function	3	357	431	0.840336	82.8306	2.82103	0.033	ATP metabolic process	ATP metabolic process	ATP12A|PSMD6|RUVBL2
GO:0016568	chromatin modification	biological_process	3	363	421	0.826446	86.2233	2.78415	0.0325	protein modification process		DAPK3|MLL2|RUVBL2
GO:0008219	cell death	biological_process	5	832	938	0.600962	88.6994	2.75548	0.022			API5|DAGLA|DAPK3|PSMD6|TNFAIP3
GO:0019900	kinase binding	molecular_function	3	368	396	0.815217	92.9293	2.75402	0.04			CCNT1|GYS1|TNFAIP3
GO:0005625	soluble fraction	cellular_component	3	391	438	0.767263	89.2694	2.62197	0.0415			GYS1|LHB|PYGL
GO:0008610	lipid biosynthetic process	biological_process	3	430	477	0.697674	90.1468	2.41953	0.049			DAPK3|LHB|PIGQ
GO:0051726	regulation of cell cycle	biological_process	4	682	742	0.58651	91.9137	2.3951	0.0385	protein modification process		CCNT1|DAPK3|PSMD6|TNFAIP3

## Sheet: PI_GOElite
Ontology-ID	Ontology Name	Ontology Type	Number Changed	Number Measured	Number in Ontology	Percent Changed	Percent Present	Z Score	PermuteP	redundant with terms	inverse redundant	gene symbols
GO:0016486	peptide hormone processing	biological_process	3	21	24	14.2857	87.5	11.2449	0	soluble fraction		CGB|CGB1|CGB5|LHB|PCSK6
GO:0042446	hormone biosynthetic process	biological_process	3	53	66	5.66038	80.303	6.8337	0			CGB|CGB1|CGB5|LHB|STARD5
GO:0034765	regulation of ion transmembrane transport	biological_process	3	89	96	3.37079	92.7083	5.06072	0.003	plasma membrane part|positive regulation of multicellular organismal process|regulation of heart contraction|regulation of muscle contraction|system process	regulation of heart contraction|regulation of muscle contraction	ADRB1|CAMK2D|SCN5A
GO:0006937	regulation of muscle contraction	biological_process	3	89	92	3.37079	96.7391	5.06072	0.0035	plasma membrane part|positive regulation of multicellular organismal process|regulation of heart contraction|regulation of ion transmembrane transport|system process	regulation of heart contraction|regulation of ion transmembrane transport	ADRB1|CAMK2D|SCN5A
GO:0008016	regulation of heart contraction	biological_process	3	97	104	3.09278	93.2692	4.80219	0.0045	plasma membrane part|positive regulation of multicellular organismal process|regulation of ion transmembrane transport|regulation of muscle contraction|system process	regulation of ion transmembrane transport|regulation of muscle contraction	ADRB1|CAMK2D|SCN5A
GO:0015629	actin cytoskeleton	cellular_component	4	182	196	2.1978	92.8571	4.46231	0.004			COPB2|HNRNPH1|MYO1E|PARVA
GO:0030247	polysaccharide binding	molecular_function	4	185	201	2.16216	92.0398	4.41372	0.002			ENPP3|PCSK6|PGLYRP2|RSPO3
GO:0019955	cytokine binding	molecular_function	3	112	139	2.67857	80.5755	4.38987	0.0035			CCRL2|IL18BP|IL7R
GO:0016052	carbohydrate catabolic process	biological_process	3	124	139	2.41935	89.2086	4.11179	0.0135			ADRB1|PFKM|PGLYRP2
GO:0051924	regulation of calcium ion transport	biological_process	3	144	154	2.08333	93.5065	3.7223	0.0165	plasma membrane part		ADRB1|CAMK2D|TRPC4
GO:0006816	calcium ion transport	biological_process	3	154	161	1.94805	95.6522	3.55428	0.012	plasma membrane part		CAMK2D|SLC24A1|TRPC4
GO:0003008	system process	biological_process	9	945	1015	0.952381	93.1034	3.48779	0.0045		positive regulation of multicellular organismal process|regulation of heart contraction|regulation of ion transmembrane transport|regulation of muscle contraction	ADRB1|CAMK2D|HMOX1|ITGB5|LRTOMT|MYO1E|SCN5A|SLC24A1|UNC13B
GO:0045121	membrane raft	cellular_component	3	176	206	1.70455	85.4369	3.23173	0.019			HMOX1|LAMTOR1|TRPC4
GO:0044459	plasma membrane part	cellular_component	15	2188	2563	0.685558	85.3687	3.17827	0.002		calcium ion transport|positive regulation of multicellular organismal process|protein oligomerization|regulation of calcium ion transport|regulation of heart contraction|regulation of ion transmembrane transport|regulation of muscle contraction	ADRB1|CAMK2D|CCRL2|ENPP3|HMOX1|IL7R|ITGB5|MTNR1A|MYO1E|PARVA|PFKM|SCN5A|SLC24A1|TRPC4|UNC13B
GO:0001664	G-protein-coupled receptor binding	molecular_function	3	188	197	1.59574	95.4315	3.07776	0.023			ADRB1|CCRL2|RSPO3
GO:0016015	morphogen activity	molecular_function	17	3015	3373	0.563847	89.3863	2.5451	0.012		cofactor metabolic process	BLVRA|CRYZL1|DGUOK|DPP8|ENPP3|EXOG|HMGCLL1|HMOX1|LRTOMT|MYO1E|PCSK6|PFKM|PGLYRP2|PTPLAD1|RNF130|TTLL1|UHMK1
GO:0051259	protein oligomerization	biological_process	3	245	266	1.22449	92.1053	2.49124	0.048	plasma membrane part		HMOX1|PARVA|PFKM
GO:0005625	soluble fraction	cellular_component	4	391	438	1.02302	89.2694	2.45312	0.0375		peptide hormone processing	CGB|CGB1|CGB5|LHB|PCSK6|PFKM
GO:0051186	cofactor metabolic process	biological_process	3	251	265	1.19522	94.717	2.43994	0.0375	morphogen activity		BLVRA|CRYZL1|HMOX1
GO:0051240	positive regulation of multicellular organismal process	biological_process	4	414	482	0.966184	85.8921	2.32032	0.048	plasma membrane part|system process	regulation of heart contraction|regulation of ion transmembrane transport|regulation of muscle contraction	ADRB1|CAMK2D|HMOX1|SCN5A
GO:0004872	receptor activity	molecular_function	10	1598	1925	0.625782	83.013	2.22073	0.035			ADRB1|CCRL2|ENPP3|IL7R|ITGB5|MTNR1A|OR2A4|PGLYRP2|TRPC4|UNC13B
GO:0048878	chemical homeostasis	biological_process	5	608	670	0.822368	90.7463	2.19426	0.046			ADRB1|HMOX1|LAMTOR1|PFKM|SCN5A

## Sheet: NVC_GOElite
Ontology-ID	Ontology Name	Ontology Type	Number Changed	Number Measured	Number in Ontology	Percent Changed	Percent Present	Z Score	PermuteP	redundant with terms	inverse redundant	gene symbols
GO:0031397	negative regulation of protein ubiquitination	biological_process	3	88	102	3.40909	86.2745	5.83069	0.0035			N4BP1|PSMC2|PSMD5
GO:0032880	regulation of protein localization	biological_process	5	293	336	1.70648	87.2024	4.91962	0.002			DNAJC1|PID1|TEX15|THRA|TNFSF15
GO:0016032	viral reproduction	biological_process	4	321	367	1.24611	87.4659	3.51469	0.01	rhythmic process		PSMC2|PSMD5|ZKSCAN5|ZNF394
GO:0022403	cell cycle phase	biological_process	5	489	543	1.02249	90.0552	3.37285	0.0105			DNAJC2|PES1|PSMC2|PSMD5|TEX15
GO:0019904	protein domain specific binding	molecular_function	5	508	566	0.984252	89.7527	3.2675	0.0095			ICA1|PLG|PXN|RAB8B|THRA
GO:0060341	regulation of cellular localization	biological_process	5	533	596	0.938086	89.4295	3.13636	0.0155			DNAJC1|PID1|RAB8B|THRA|TNFSF15
GO:0048511	rhythmic process	biological_process	6	742	847	0.808625	87.6033	3.01483	0.012		viral reproduction	CPSF4|PSMC2|PSMD5|SLAMF1|ZKSCAN5|ZNF394
GO:0051603	proteolysis involved in cellular protein catabolic process	biological_process	3	293	354	1.02389	82.7684	2.59983	0.0405			PLG|PSMC2|PSMD5
GO:0009894	regulation of catabolic process	biological_process	4	470	521	0.851064	90.2111	2.5628	0.038			DNAJC1|N4BP1|SNX1|THRA
GO:0008270	zinc ion binding	molecular_function	10	1837	2107	0.544366	87.1856	2.55302	0.017			CPSF4|MLLT10|NAPEPLD|PMPCB|PXN|THRA|ZKSCAN5|ZNF394|ZNF680|ZNF789
GO:0019725	cellular homeostasis	biological_process	4	512	563	0.78125	90.9414	2.36258	0.0415			PID1|PLG|RHAG|SLC26A5

## Sheet: RB_GOElite
Ontology-ID	Ontology Name	Ontology Type	Number Changed	Number Measured	Number in Ontology	Percent Changed	Percent Present	Z Score	PermuteP	redundant with terms	inverse redundant	gene symbols
GO:0007519	skeletal muscle tissue development	biological_process	3	55	60	5.45455	91.6667	7.31831	0.001			HOXD10|MYOG|VAMP5
GO:0043565	sequence-specific DNA binding	molecular_function	6	639	738	0.938967	86.5854	3.24725	0.007			GATAD1|HOXD10|MYOCD|MYOG|RAG1|ZW10
GO:0004888	transmembrane receptor activity	molecular_function	7	1146	1400	0.61082	81.8571	2.22877	0.0305			GPR21|HTR3B|MERTK|MRGPRX3|OR2S2|TMPRSS5|TNFRSF10D

## Sheet: RI_GOElite
Ontology-ID	Ontology Name	Ontology Type	Number Changed	Number Measured	Number in Ontology	Percent Changed	Percent Present	Z Score	PermuteP	redundant with terms	inverse redundant	gene symbols
GO:0006091	generation of precursor metabolites and energy	biological_process	4	174	187	2.29885	93.0481	4.65464	0.002			ASIP|GNG2|KL|SEC11A
GO:0030522	intracellular receptor mediated signaling pathway	biological_process	3	155	183	1.93548	84.6995	3.58476	0.013			AIM2|NLRP3|SAFB
GO:0043410	positive regulation of MAPKKK cascade	biological_process	3	160	178	1.875	89.8876	3.50637	0.0125			ERBB4|KL|ZGLP1
GO:0008236	serine-type peptidase activity	molecular_function	3	168	199	1.78571	84.4221	3.3876	0.019			ACR|LONP1|SEC11A
GO:0005792	microsome	cellular_component	4	275	302	1.45455	91.0596	3.36644	0.0105			ACSBG2|ATP1A2|LNPEP|SEC11A
GO:0045184	establishment of protein localization	biological_process	9	1036	1141	0.868726	90.7975	3.23925	0.0055		regulation of innate immune response	AIM2|ARL15|CDC37|NLRP3|RPL36|SEC11A|SERP2|TMED5|TRPS1
GO:0051649	establishment of localization in cell	biological_process	10	1261	1390	0.793021	90.7194	3.10399	0.0045		regulation of innate immune response	ACR|AIM2|ARL15|ASIP|CDC37|FBXO22|NLRP3|RPL36|SEC11A|TRPS1
GO:0005759	mitochondrial matrix	cellular_component	3	194	209	1.54639	92.823	3.04869	0.02			ERBB4|IDH3B|LONP1
GO:0045088	regulation of innate immune response	biological_process	3	196	239	1.53061	82.0084	3.02515	0.0235	establishment of localization in cell|establishment of protein localization		AIM2|CDC37|NLRP3
GO:0043566	structure-specific DNA binding	molecular_function	3	199	229	1.50754	86.8996	2.99043	0.034			AIM2|LONP1|SAFB
GO:0002253	activation of immune response	biological_process	3	230	355	1.30435	64.7887	2.66778	0.037			AIM2|C8B|NLRP3
GO:0042327	positive regulation of phosphorylation	biological_process	3	253	281	1.18577	90.0356	2.46298	0.047			ERBB4|MOB1B|ZGLP1
