# Supplementary material for: Quantitative genome-wide association study of six phenotypic subdomains identifies novel genome-wide significant variants in autism spectrum disorder
Source: Transl Psychiatry. 2020 Jul 5;10:215. doi: 10.1038/s41398-020-00906-2 (PMC7335742; doi:10.1038/s41398-020-00906-2)
Supplement: Supplementary file 5 — Supplementary Table 8 [file 41398_2020_906_MOESM5_ESM.xlsx]

## Sheet: readme
Module	Module Number
beta	estimates from fisher exact test
SE	standard error
P	P-value
OR	Odds ratio
ORL	Odds ratio lower
ORU	Odds ratio upper
Padj	Adjusted P-value

## Sheet: SI_Enrichment
Module	beta	SE	P	OR	ORL	ORU	Padj
Module 1	-0.183401	0.316738	0.609847	0.832434	0.447442	1.42769	1
Module 2	-0.0151183	0.100076	0.923807	0.984995	0.809558	1.19095	1
Module 3	0.00903157	0.679462	1	1.00907	0.266411	2.71821	1
Module 4	0.341177	0.830303	0.479712	1.4066	0.276314	4.47414	1
Module 5	-Inf	NA	1	0	0	11.3857	1
Module 6	0.926392	1.12888	0.212066	2.52538	0.276318	11.1746	0.991202
Module 7	1.88222	1.20033	0.0571536	6.56805	0.624733	40.1864	0.991202
Module 8	-0.198856	1.90072	1	0.819668	0.0197565	5.13493	1
Module 9	0.638991	0.838283	0.231281	1.89457	0.366395	6.19783	0.991202
Module 10	-0.700418	1.89106	0.720923	0.496378	0.012193	2.97159	1
Module 11	-0.294287	1.89854	1	0.745063	0.0180354	4.6189	1
Module 12	-Inf	NA	1	0	0	17.9097	1
Module 13	-Inf	NA	1	0	0	17.9097	1
Module 14	0.419193	0.595129	0.389972	1.52073	0.473662	3.78461	1
Module 15	0.0328607	0.295197	0.894808	1.03341	0.579421	1.71978	1
Module 16	-0.339199	1.09285	1	0.712341	0.083644	2.73049	1
Module 17	0.0891852	1.10071	0.706419	1.09328	0.126411	4.31926	1
Module 18	0.130456	0.590263	0.803446	1.13935	0.358273	2.79315	1
Module 19	0.485079	0.446966	0.171847	1.6243	0.676397	3.36784	0.991202
Module 20	-0.0974621	0.0964347	0.322175	0.907137	0.750907	1.08957	1
Module 21	0.657944	1.1174	0.299019	1.93082	0.216069	8.15143	1
Module 22	-Inf	NA	1	0	0	Inf	1
Module 23	-Inf	NA	1	0	0	8.31618	1
Module 24	-0.247706	1.89958	1	0.780589	0.0188568	4.86339	1
Module 25	1.00716	0.851702	0.116677	2.73781	0.515728	9.40207	0.991202
Module 26	0.695381	0.60127	0.188146	2.00447	0.616863	5.0847	0.991202
Module 27	0.926392	1.12888	0.212066	2.52538	0.276318	11.1746	0.991202
Module 28	-Inf	NA	1	0	0	4.25474	1
Module 29	-Inf	NA	1	0	0	24.8743	1
Module all	-0.0156146	0.0692162	0.839318	0.984507	0.859608	1.12619	1

## Sheet: JA_Enrichment
Module	beta	SE	P	OR	ORL	ORU	Padj
Module 1	0.390685	0.243956	0.0904706	1.47799	0.916247	2.2792	1
Module 2	-0.0422786	0.102624	0.697892	0.958603	0.783941	1.16438	1
Module 3	0.282905	0.592112	0.436014	1.32698	0.415765	3.27171	1
Module 4	-0.78098	1.88947	0.722604	0.457957	0.0112842	2.72107	1
Module 5	-Inf	NA	1	0	0	11.7802	1
Module 6	0.19222	1.91091	0.576618	1.21194	0.0286337	7.98149	1
Module 7	-Inf	NA	1	0	0	11.7802	1
Module 8	1.04124	0.851725	0.108548	2.83272	0.533582	9.72742	1
Module 9	0.228824	1.10308	0.675177	1.25712	0.144682	5.01513	1
Module 10	-0.666356	1.89108	1	0.513577	0.012615	3.07445	1
Module 11	-0.260227	1.89855	1	0.770876	0.0186597	4.7792	1
Module 12	1.44546	1.98864	0.249045	4.24382	0.086098	42.9641	1
Module 13	1.44546	1.98864	0.249045	4.24382	0.086098	42.9641	1
Module 14	-0.0959311	0.821551	1	0.908527	0.18156	2.80277	1
Module 15	-0.0761333	0.317272	0.893784	0.926693	0.497586	1.59154	1
Module 16	-1.02081	1.88661	0.522046	0.360305	0.00892808	2.11278	1
Module 17	0.123291	1.10076	0.698197	1.13121	0.130786	4.46934	1
Module 18	-0.37573	0.817897	0.80103	0.686788	0.138234	2.09286	1
Module 19	0.00978355	0.588168	1	1.00983	0.318853	2.4596	1
Module 20	-0.0491183	0.0963603	0.615678	0.952068	0.788215	1.1436	1
Module 21	-Inf	NA	0.622579	0	0	3.63765	1
Module 22	-Inf	NA	1	0	0	Inf	1
Module 23	-Inf	NA	1	0	0	8.60441	1
Module 24	-Inf	NA	0.631987	0	0	3.09816	1
Module 25	-0.164797	1.90074	1	0.848066	0.0204403	5.31289	1
Module 26	-0.977201	1.88708	0.518372	0.376363	0.00931733	2.21176	1
Module 27	0.960451	1.12888	0.201945	2.61287	0.285887	11.5698	1
Module 28	0.886322	1.12544	0.222798	2.42619	0.26726	10.5846	1
Module 29	-Inf	NA	1	0	0	25.7127	1
Module all	-0.0332293	0.0704645	0.655562	0.967317	0.842535	1.10916	1

## Sheet: PI_Enrichment
Module	beta	SE	P	OR	ORL	ORU	Padj
Module 1	0.19289	0.255362	0.38448	1.21275	0.735194	1.9021	1
Module 2	-0.0669729	0.0990429	0.514623	0.935221	0.770206	1.12861	1
Module 3	-0.777777	1.08812	0.442998	0.459426	0.0544494	1.72977	1
Module 4	-0.876262	1.88941	0.728208	0.416336	0.0102599	2.47342	1
Module 5	-Inf	NA	1	0	0	10.7114	1
Module 6	0.865177	1.12887	0.231216	2.37543	0.259914	10.5108	1
Module 7	0.944644	1.95378	0.35584	2.5719	0.0558675	21.2276	1
Module 8	-0.260078	1.90069	1	0.770991	0.0185843	4.82967	1
Module 9	0.133462	1.10317	0.695833	1.14278	0.131499	4.55784	1
Module 10	-0.0367291	1.09923	1	0.963937	0.11178	3.78702	1
Module 11	-0.355511	1.89851	1	0.700815	0.0169653	4.34405	1
Module 12	-Inf	NA	1	0	0	16.8464	1
Module 13	-Inf	NA	1	0	0	16.8464	1
Module 14	0.559752	0.534971	0.172711	1.75024	0.613367	4.08056	1
Module 15	0.267585	0.255969	0.246683	1.3068	0.791271	2.05277	1
Module 16	0.0279597	0.825076	0.767396	1.02835	0.204091	3.21167	1
Module 17	-0.699006	1.89198	0.720443	0.497079	0.0121882	2.98893	1
Module 18	-0.16892	0.677775	1	0.844577	0.22372	2.26298	1
Module 19	-0.0858659	0.588041	1	0.917717	0.28984	2.2348	1
Module 20	0.133785	0.0870785	0.114875	1.14315	0.963783	1.35015	1
Module 21	0.596645	1.11736	0.323456	1.81602	0.203239	7.66625	1
Module 22	-Inf	NA	1	0	0	Inf	1
Module 23	0.656907	1.93547	0.431925	1.92882	0.0434298	14.4067	1
Module 24	0.433955	1.11167	0.390875	1.54335	0.174658	6.36778	1
Module 25	-0.260078	1.90069	1	0.770991	0.0185843	4.82967	1
Module 26	-0.35591	1.09348	1	0.700536	0.082156	2.69181	1
Module 27	0.0969389	1.91087	0.610413	1.10179	0.0260338	7.25472	1
Module 28	0.0279083	1.90863	1	1.0283	0.0244039	6.69592	1
Module 29	-Inf	NA	1	0	0	23.3823	1
Module all	0.0697246	0.0665818	0.292442	1.07221	0.941034	1.22048	1

## Sheet: NVC_Enrichment
Module	beta	SE	P	OR	ORL	ORU	Padj
Module 1	0.124762	0.27688	0.603141	1.13288	0.658413	1.83489	1
Module 2	0.0185343	0.100642	0.845816	1.01871	0.836337	1.23302	1
Module 3	-0.679174	1.08817	0.592088	0.507036	0.0600858	1.90954	1
Module 4	0.378549	0.830369	0.467505	1.46016	0.286799	4.64521	1
Module 5	1.04316	1.95383	0.329502	2.83818	0.0616463	23.4283	1
Module 6	0.963695	1.12888	0.200999	2.62137	0.286817	11.6075	1
Module 7	1.04316	1.95383	0.329502	2.83818	0.0616463	23.4283	1
Module 8	-Inf	NA	0.627801	0	0	3.27015	1
Module 9	0.232073	1.10308	0.67453	1.26121	0.145152	5.03165	1
Module 10	-Inf	NA	0.260621	0	0	1.95017	1
Module 11	-0.256981	1.89855	1	0.773383	0.0187203	4.79476	1
Module 12	-Inf	NA	1	0	0	18.59	1
Module 13	-Inf	NA	1	0	0	18.59	1
Module 14	-1.22851	1.88457	0.261138	0.292727	0.00728261	1.70069	1
Module 15	0.00115986	0.305667	1	1.00116	0.549939	1.69143	1
Module 16	-0.301854	1.09288	1	0.739446	0.0868225	2.83472	1
Module 17	-0.600469	1.89204	1	0.548555	0.0134487	3.29893	1
Module 18	-0.372477	0.817895	0.800847	0.689026	0.138685	2.09972	1
Module 19	0.522641	0.447016	0.15885	1.68648	0.702218	3.49735	1
Module 20	-0.0196904	0.0956087	0.854946	0.980502	0.812952	1.17608	1
Module 21	-0.0560726	1.9034	1	0.94547	0.0226695	6.00059	1
Module 22	-Inf	NA	1	0	0	Inf	1
Module 23	-Inf	NA	1	0	0	8.6324	1
Module 24	-0.210401	1.8996	1	0.810259	0.0195729	5.04849	1
Module 25	-0.161551	1.90074	1	0.850823	0.0205067	5.33016	1
Module 26	-0.257281	1.09355	1	0.773151	0.0906607	2.97139	1
Module 27	0.195466	1.91092	0.575471	1.21588	0.0287267	8.0075	1
Module 28	0.126418	1.90867	0.599051	1.13476	0.0269283	7.39035	1
Module 29	-Inf	NA	1	0	0	25.7974	1
Module all	-0.0139951	0.0703814	0.863599	0.986102	0.859037	1.13054	1

## Sheet: RB_Enrichment
Module	beta	SE	P	OR	ORL	ORU	Padj
Module 1	0.278842	0.269347	0.225038	1.3216	0.779518	2.11739	1
Module 2	0.0340535	0.10477	0.722309	1.03464	0.842572	1.26175	1
Module 3	-0.570584	1.08845	0.584693	0.565195	0.0669412	2.13034	1
Module 4	-0.684369	1.88953	1	0.504408	0.0124275	2.99783	1
Module 5	-Inf	NA	1	0	0	12.9759	1
Module 6	-Inf	NA	1	0	0	5.21429	1
Module 7	1.13653	1.95387	0.305834	3.11593	0.0676739	25.71	1
Module 8	-0.0681674	1.90079	1	0.934104	0.0225118	5.85364	1
Module 9	-0.405116	1.89389	1	0.6669	0.0162911	4.04333	1
Module 10	0.155365	1.09945	0.6908	1.16808	0.135396	4.59112	1
Module 11	-Inf	NA	0.628726	0	0	3.25232	1
Module 12	-Inf	NA	1	0	0	20.4192	1
Module 13	-Inf	NA	1	0	0	20.4192	1
Module 14	0.55043	0.595279	0.225413	1.734	0.539929	4.31702	1
Module 15	-0.0533846	0.33066	1	0.948015	0.495852	1.65916	1
Module 16	-0.924176	1.88668	0.517779	0.396858	0.00983251	2.32773	1
Module 17	0.220019	1.10069	0.676978	1.2461	0.144087	4.92438	1
Module 18	0.261688	0.590376	0.596459	1.29912	0.408424	3.18571	1
Module 19	0.106823	0.588257	0.806163	1.11274	0.351284	2.71124	1
Module 20	-0.102518	0.103038	0.315304	0.902562	0.737512	1.09719	1
Module 21	0.788705	1.11745	0.251028	2.20055	0.246228	9.2936	1
Module 22	-Inf	NA	1	0	0	Inf	1
Module 23	0.848819	1.93557	0.374603	2.33688	0.0526078	17.4597	1
Module 24	-0.117016	1.89965	1	0.889571	0.0214867	5.54456	1
Module 25	-Inf	NA	0.622485	0	0	3.78675	1
Module 26	-0.858039	1.8874	0.728228	0.423993	0.0104899	2.49518	1
Module 27	-Inf	NA	1	0	0	5.21429	1
Module 28	-Inf	NA	1	0	0	4.8492	1
Module 29	-Inf	NA	1	0	0	28.3213	1
Module all	-0.0415845	0.0739427	0.590128	0.959268	0.829848	1.10723	1

## Sheet: RI_Enrichment
Module	beta	SE	P	OR	ORL	ORU	Padj
Module 1	0.249542	0.269289	0.285286	1.28344	0.757096	2.0559	0.848899
Module 2	0.0745216	0.101735	0.45281	1.07737	0.882604	1.30671	1
Module 3	-0.19276	0.819383	1	0.82468	0.165506	2.52539	1
Module 4	-Inf	NA	0.264848	0	0	1.85037	0.848899
Module 5	1.10783	1.95385	0.312973	3.02778	0.0657612	24.997	0.848899
Module 6	-Inf	NA	1	0	0	5.0666	1
Module 7	-Inf	NA	1	0	0	12.6086	1
Module 8	0.64869	1.11346	0.300502	1.91303	0.215737	7.94872	0.848899
Module 9	0.296818	1.10311	0.662485	1.34557	0.154854	5.36914	1
Module 10	0.126632	1.09941	0.697402	1.135	0.13157	4.46076	1
Module 11	0.54847	1.1102	0.33956	1.7306	0.196416	7.09642	0.848899
Module 12	-Inf	NA	1	0	0	19.8224	1
Module 13	1.51335	1.98866	0.235179	4.54194	0.0921433	45.9019	0.848899
Module 14	-0.45217	1.09006	0.769932	0.636246	0.0751184	2.41293	1
Module 15	-0.474246	0.406626	0.212066	0.622354	0.280486	1.2052	0.848899
Module 16	-0.237099	1.09292	1	0.788913	0.0926226	3.02467	1
Module 17	0.631807	0.835182	0.232503	1.88101	0.36599	6.08533	0.848899
Module 18	-0.307651	0.817883	0.798937	0.735172	0.147977	2.24064	1
Module 19	-0.458655	0.816383	0.630823	0.632133	0.127611	1.91626	1
Module 20	0.140203	0.0935616	0.120407	1.15051	0.957741	1.37537	0.848899
Module 21	0.759938	1.11741	0.261074	2.13814	0.239263	9.02795	0.848899
Module 22	-Inf	NA	1	0	0	Inf	1
Module 23	-Inf	NA	1	0	0	9.2094	1
Module 24	0.5973	1.11174	0.320099	1.81721	0.205625	7.49932	0.848899
Module 25	-Inf	NA	0.624634	0	0	3.48874	1
Module 26	-0.192528	1.09359	1	0.824871	0.0967171	3.17063	1
Module 27	-Inf	NA	1	0	0	5.0666	1
Module 28	-Inf	NA	1	0	0	4.71187	1
Module 29	-Inf	NA	1	0	0	27.5143	1
Module all	0.0727733	0.0716638	0.305098	1.07549	0.934552	1.23626	0.848899
